# Supplementary material for: (5S)-3-Chloro-4-diallyl­amino-5-[(1R,2S,5R)-2-isopropyl-5-methyl­cyclo­hex­yloxy]furan-2(5H)-one
Source: Acta Crystallogr Sect E Struct Rep Online. 2011 Jul 16;67(Pt 8):o2050. doi: 10.1107/S1600536811027772 (PMC3213497; doi:10.1107/S1600536811027772)
Supplement: Supplementary file 1 [file e-67-o2050-sup1.cif]

##############################################################################
#                                                                            #
# This CIF contains the data in a paper accepted for publication in          #
# Acta Crystallographica Section E. It conforms to the requirements of       #
# Notes for Authors for Acta Crystallographica Section E, and has been       #
# peer reviewed under the auspices of the IUCr Commission on Journals.       #
#                                                                            #
# Full details of the Crystallographic Information File format               #
# are given in the paper "The Crystallographic Information File (CIF):       #
# a New Standard Archive File for Crystallography" by S. R. Hall, F. H.      #
# Allen and I. D. Brown [Acta Cryst. (1991), A47, 655-685].                  #
#                                                                            #
# The current version of the core CIF dictionary is obtainable from          #
# ftp://ftp.iucr.org/pub/cif_core.dic.                                       #
#                                                                            #
# Software is freely available for graphical display of the structure(s)     #
# in this CIF. For information consult the CIF software page                 #
# http://www.iucr.org/resources/cif/software.                                #
#                                                                            #
# This file may be used for bona fide research purposes within the           #
# scientific community so long as proper attribution is given to the journal # 
# article from which it was obtained.                                        #
#                                                                            #
##############################################################################
data_global
_audit_creation_method     SHELXL-97
_journal_date_recd_electronic     2011-07-07
_journal_date_accepted     2011-07-11
_journal_name_full     'Acta Crystallographica, Section E'
_journal_year     2011
_journal_volume     67
_journal_issue      8
_journal_page_first     o2050
_journal_page_last     o2050
_journal_paper_category     QO
_journal_coeditor_code     ZQ2113
_publ_contact_author_name     'Zhao-yang Wang'
_publ_contact_author_address
;
School of Chemistry and Environment
South China Normal University
Guangzhou 510006
People's Republic of China
;
_publ_contact_author_email     'wangwangzhaoyang@tom.com'
_publ_contact_author_fax     '86 20 39310187'
_publ_contact_author_phone     '86 20 39310258'
_publ_section_title
;\
(5<i>S</i>)-3-Chloro-4-diallylamino-5-[(1<i>R</i>,2<i>S</i>,5<i>R</i>)-2-\
isopropyl-5-methylcyclohexyloxy]furan-2(5<i>H</i>)-one
;
loop_
    _publ_author_name
    _publ_author_address
    'Dong-Na Huang'
;
School of Chemistry and Environment
South China Normal University
Guangzhou 510006
People's Republic of China
;
    'Yue-He Tan'
;
School of Chemistry and Environment
South China Normal University
Guangzhou 510006
People's Republic of China
;
    'Jian-Hua Fu'
;
School of Chemistry and Environment
South China Normal University
Guangzhou 510006
People's Republic of China
;
    'Zhao-Yang Wang'
;
School of Chemistry and Environment
South China Normal University
Guangzhou 510006
People's Republic of China
;
data_I
_audit_creation_method     SHELXL-97
_chemical_name_systematic
;
(5<i>S</i>)-3-Chloro-4-diallylamino-5-[(1<i>R</i>,2<i>S</i>,5<i>R</i>)-2-
isopropyl-5-methylcyclohexyloxy]furan-2(5<i>H</i>)-one
;
_chemical_name_common     ?
_chemical_formula_moiety     'C20 H30 Cl N O3'
_chemical_formula_sum     'C20 H30 Cl N O3'
_chemical_formula_iupac     'C20 H30 Cl N O3'
_chemical_formula_weight     367.90
_chemical_melting_point     ?
_symmetry_cell_setting     orthorhombic
_symmetry_space_group_name_H-M     'P 21 21 21'
_symmetry_space_group_name_Hall     'P 2ac 2ab'
loop_
    _symmetry_equiv_pos_as_xyz
    'x, y, z'
    '-x+1/2, -y, z+1/2'
    '-x, y+1/2, -z+1/2'
    'x+1/2, -y+1/2, -z'
_cell_length_a     8.4540(17)
_cell_length_b     11.722(2)
_cell_length_c     20.648(4)
_cell_angle_alpha     90.00
_cell_angle_beta     90.00
_cell_angle_gamma     90.00
_cell_volume     2046.1(7)
_cell_formula_units_Z     4
_cell_measurement_reflns_used     2994
_cell_measurement_theta_min     2.60
_cell_measurement_theta_max     22.05
_cell_measurement_temperature     273(2)
_exptl_crystal_description     block
_exptl_crystal_colour     colourless
_exptl_crystal_size_max     0.23
_exptl_crystal_size_mid     0.20
_exptl_crystal_size_min     0.16
_exptl_crystal_density_diffrn     1.194
_exptl_crystal_density_meas     ?
_exptl_crystal_density_method     'not measured'
_exptl_crystal_F_000     792.0
_exptl_absorpt_coefficient_mu     0.204
_exptl_absorpt_correction_type     multi-scan
_exptl_absorpt_process_details     '(SADABS; Sheldrick, 1996)'
_exptl_absorpt_correction_T_min     0.954
_exptl_absorpt_correction_T_max     0.968
_exptl_special_details     ?
_diffrn_ambient_temperature     273(2)
_diffrn_radiation_type     MoK\a
_diffrn_radiation_wavelength     0.71073
_diffrn_radiation_source     'fine-focus sealed tube'
_diffrn_radiation_monochromator     graphite
_diffrn_measurement_device_type     'Bruker APEXII CCD area-detector'
_diffrn_measurement_method     'phi and omega scans'
_diffrn_detector_area_resol_mean     ?
_diffrn_reflns_number     9931
_diffrn_reflns_av_R_equivalents     0.0325
_diffrn_reflns_av_sigmaI/netI     0.0409
_diffrn_reflns_theta_min     2.00
_diffrn_reflns_theta_max     26.00
_diffrn_reflns_theta_full     26.00
_diffrn_measured_fraction_theta_max     0.984
_diffrn_measured_fraction_theta_full     0.984
_diffrn_reflns_limit_h_min     -10
_diffrn_reflns_limit_h_max     8
_diffrn_reflns_limit_k_min     -14
_diffrn_reflns_limit_k_max     14
_diffrn_reflns_limit_l_min     -22
_diffrn_reflns_limit_l_max     25
_diffrn_standards_number     ?
_diffrn_standards_interval_count     ?
_diffrn_standards_interval_time     ?
_diffrn_standards_decay_%     ?
_refine_special_details
;
Refinement of <i>F</i>^2^ against ALL reflections. The weighted <i>R</i>-factor
<i>wR</i> and goodness of fit <i>S</i> are based on <i>F</i>^2^, conventional
<i>R</i>-factors <i>R</i> are based on <i>F</i>, with <i>F</i> set to zero for
negative <i>F</i>^2^. The threshold expression of <i>F</i>^2^ >
\s(<i>F</i>^2^) is used only for calculating <i>R</i>-factors(gt) <i>etc</i>.
and is not relevant to the choice of reflections for refinement.
<i>R</i>-factors based on <i>F</i>^2^ are statistically about twice as large
as those based on <i>F</i>, and <i>R</i>- factors based on ALL data will be
even larger.
;
_reflns_number_total     3950
_reflns_number_gt     2923
_reflns_threshold_expression     I>2sigma(I)
_refine_ls_structure_factor_coef     Fsqd
_refine_ls_matrix_type     full
_refine_ls_R_factor_all     0.0584
_refine_ls_R_factor_gt     0.0382
_refine_ls_wR_factor_gt     0.0935
_refine_ls_wR_factor_ref     0.1020
_refine_ls_goodness_of_fit_ref     0.965
_refine_ls_restrained_S_all     0.965
_refine_ls_number_reflns     3950
_refine_ls_number_parameters     230
_refine_ls_number_restraints     0
_refine_ls_hydrogen_treatment     constr
_refine_ls_weighting_scheme     calc
_refine_ls_weighting_details
                      'w=1/[\s^2^(Fo^2^)+(0.0584P)^2^] where P=(Fo^2^+2Fc^2^)/3'
_atom_sites_solution_hydrogens     geom
_atom_sites_solution_primary     direct
_atom_sites_solution_secondary     difmap
_refine_ls_shift/su_max     0.000
_refine_ls_shift/su_mean     0.000
_refine_diff_density_max     0.109
_refine_diff_density_min     -0.130
_refine_ls_extinction_method     'SHELXL97 (Sheldrick, 2008)'
_refine_ls_extinction_coef     0.0125(18)
_refine_ls_extinction_expression
                                  'Fc^*^=kFc[1+0.001xFc^2^\l^3^/sin(2\q)]^-1/4^'
_refine_ls_abs_structure_details     'Flack (1983), 1677 Friedel pairs'
_refine_ls_abs_structure_Flack     -0.06(6)
loop_
    _atom_type_symbol
    _atom_type_description
    _atom_type_scat_dispersion_real
    _atom_type_scat_dispersion_imag
    _atom_type_scat_source
    'C' 'C' 0.0033 0.0016
                         'International Tables Vol C Tables 4.2.6.8 and 6.1.1.4'
    'H' 'H' 0.0000 0.0000
                         'International Tables Vol C Tables 4.2.6.8 and 6.1.1.4'
    'N' 'N' 0.0061 0.0033
                         'International Tables Vol C Tables 4.2.6.8 and 6.1.1.4'
    'O' 'O' 0.0106 0.0060
                         'International Tables Vol C Tables 4.2.6.8 and 6.1.1.4'
    'Cl' 'Cl' 0.1484 0.1585
                         'International Tables Vol C Tables 4.2.6.8 and 6.1.1.4'
_computing_data_collection     'APEX2 (Bruker, 2008)'
_computing_cell_refinement     'SAINT (Bruker, 2008)'
_computing_data_reduction     'SAINT (Bruker, 2008)'
_computing_structure_solution     'SHELXS97 (Sheldrick, 2008)'
_computing_structure_refinement     'SHELXL97 (Sheldrick, 2008)'
_computing_molecular_graphics     'ORTEP-3 for Windows (Farrugia, 1997)'
_computing_publication_material     'SHELXL97 (Sheldrick, 2008)'
loop_
    _atom_site_type_symbol
    _atom_site_label
    _atom_site_fract_x
    _atom_site_fract_y
    _atom_site_fract_z
    _atom_site_U_iso_or_equiv
    _atom_site_adp_type
    _atom_site_calc_flag
    _atom_site_refinement_flags
    _atom_site_occupancy
    _atom_site_symmetry_multiplicity
    _atom_site_disorder_assembly
    _atom_site_disorder_group
    Cl Cl1 0.27814(9) 0.46092(4) 0.91712(3) 0.0767(2) Uani d . 1 1 . .
    C C14 0.3852(2) 0.68664(15) 0.92440(10) 0.0450(5) Uani d . 1 1 . .
    C C12 0.3084(3) 0.60235(16) 1.01887(11) 0.0553(5) Uani d . 1 1 . .
    C C13 0.3270(3) 0.58965(15) 0.95061(10) 0.0513(5) Uani d . 1 1 . .
    C C11 0.3995(3) 0.77169(15) 0.97949(9) 0.0455(5) Uani d . 1 1 . .
    H H11 0.5078 0.8009 0.9827 0.055 Uiso calc R 1 1 . .
    C C4 0.2172(3) 1.05546(15) 0.97288(11) 0.0560(5) Uani d . 1 1 . .
    H H4 0.1096 1.0295 0.9827 0.067 Uiso calc R 1 1 . .
    C C8 0.3116(3) 0.95600(17) 1.07345(10) 0.0595(6) Uani d . 1 1 . .
    H H8A 0.3896 0.9024 1.0895 0.071 Uiso calc R 1 1 . .
    H H8B 0.2077 0.9252 1.0830 0.071 Uiso calc R 1 1 . .
    C C9 0.3297(3) 0.96703(16) 1.00113(9) 0.0496(5) Uani d . 1 1 . .
    H H9 0.4389 0.9890 0.9911 0.060 Uiso calc R 1 1 . .
    C C6 0.2206(4) 1.1564(2) 1.08117(14) 0.0844(8) Uani d . 1 1 . .
    H H6A 0.2396 1.2296 1.1017 0.101 Uiso calc R 1 1 . .
    H H6B 0.1125 1.1341 1.0905 0.101 Uiso calc R 1 1 . .
    C C19 0.6469(3) 0.81529(18) 0.81335(11) 0.0645(6) Uani d . 1 1 . .
    H H19 0.7300 0.7852 0.8374 0.077 Uiso calc R 1 1 . .
    C C5 0.2408(4) 1.16881(17) 1.00889(14) 0.0805(8) Uani d . 1 1 . .
    H H5A 0.3461 1.1976 0.9999 0.097 Uiso calc R 1 1 . .
    H H5B 0.1652 1.2242 0.9928 0.097 Uiso calc R 1 1 . .
    C C18 0.4919(3) 0.82587(17) 0.84594(11) 0.0591(6) Uani d . 1 1 . .
    H H18A 0.5042 0.8718 0.8847 0.071 Uiso calc R 1 1 . .
    H H18B 0.4189 0.8652 0.8174 0.071 Uiso calc R 1 1 . .
    C C20 0.6762(4) 0.8440(2) 0.75483(13) 0.0879(9) Uani d . 1 1 . .
    H H20A 0.5963 0.8744 0.7291 0.105 Uiso calc R 1 1 . .
    H H20B 0.7774 0.8345 0.7380 0.105 Uiso calc R 1 1 . .
    C C15 0.3794(3) 0.6432(2) 0.80906(11) 0.0696(7) Uani d . 1 1 . .
    H H15A 0.3966 0.5640 0.8207 0.083 Uiso calc R 1 1 . .
    H H15B 0.4479 0.6606 0.7727 0.083 Uiso calc R 1 1 . .
    C C3 0.2284(3) 1.06627(18) 0.89904(12) 0.0692(7) Uani d . 1 1 . .
    H H3 0.2244 0.9886 0.8815 0.083 Uiso calc R 1 1 . .
    C C2 0.0861(4) 1.1300(3) 0.87141(16) 0.1021(11) Uani d . 1 1 . .
    H H2A 0.0887 1.1263 0.8250 0.153 Uiso calc R 1 1 . .
    H H2B 0.0897 1.2083 0.8850 0.153 Uiso calc R 1 1 . .
    H H2C -0.0096 1.0954 0.8869 0.153 Uiso calc R 1 1 . .
    C C7 0.3313(3) 1.0696(2) 1.10909(12) 0.0737(8) Uani d . 1 1 . .
    H H7 0.4397 1.0964 1.1019 0.088 Uiso calc R 1 1 . .
    C C17 0.1074(4) 0.7219(3) 0.81581(15) 0.0960(10) Uani d . 1 1 . .
    H H17A 0.1338 0.7650 0.8521 0.115 Uiso calc R 1 1 . .
    H H17B 0.0053 0.7251 0.7991 0.115 Uiso calc R 1 1 . .
    C C16 0.2130(5) 0.6574(3) 0.78848(13) 0.0877(9) Uani d . 1 1 . .
    H H16 0.1808 0.6161 0.7524 0.105 Uiso calc R 1 1 . .
    C C1 0.3837(4) 1.1195(3) 0.87538(15) 0.0915(9) Uani d . 1 1 . .
    H H1A 0.4714 1.0808 0.8952 0.137 Uiso calc R 1 1 . .
    H H1B 0.3862 1.1988 0.8870 0.137 Uiso calc R 1 1 . .
    H H1C 0.3908 1.1121 0.8292 0.137 Uiso calc R 1 1 . .
    C C10 0.3083(5) 1.0534(3) 1.18160(13) 0.1167(12) Uani d . 1 1 . .
    H H10A 0.2053 1.0221 1.1896 0.175 Uiso calc R 1 1 . .
    H H10B 0.3177 1.1258 1.2030 0.175 Uiso calc R 1 1 . .
    H H10C 0.3876 1.0023 1.1979 0.175 Uiso calc R 1 1 . .
    O O1 0.29340(17) 0.86000(10) 0.96896(6) 0.0459(3) Uani d . 1 1 . .
    O O3 0.2592(2) 0.53592(13) 1.05869(8) 0.0787(5) Uani d . 1 1 . .
    O O2 0.3578(2) 0.70923(11) 1.03625(6) 0.0578(4) Uani d . 1 1 . .
    N N1 0.4245(2) 0.71508(14) 0.86380(8) 0.0535(5) Uani d . 1 1 . .
loop_
    _atom_site_aniso_label
    _atom_site_aniso_U_11
    _atom_site_aniso_U_22
    _atom_site_aniso_U_33
    _atom_site_aniso_U_12
    _atom_site_aniso_U_13
    _atom_site_aniso_U_23
    Cl1 0.0780(5) 0.0447(3) 0.1075(5) -0.0086(3) 0.0051(4) -0.0110(3)
    C14 0.0359(12) 0.0431(10) 0.0560(12) 0.0047(8) 0.0009(10) -0.0023(9)
    C12 0.0476(14) 0.0461(11) 0.0721(14) 0.0114(10) 0.0083(12) 0.0082(10)
    C13 0.0499(14) 0.0391(10) 0.0650(13) 0.0052(9) 0.0028(11) -0.0034(9)
    C11 0.0420(13) 0.0424(10) 0.0520(11) 0.0048(8) 0.0026(10) 0.0002(9)
    C4 0.0468(13) 0.0410(10) 0.0802(14) 0.0021(9) 0.0065(12) 0.0006(9)
    C8 0.0590(15) 0.0544(12) 0.0651(13) 0.0027(11) 0.0038(12) -0.0137(10)
    C9 0.0429(12) 0.0384(9) 0.0676(13) -0.0027(9) 0.0066(10) -0.0081(9)
    C6 0.0707(19) 0.0605(13) 0.122(2) 0.0036(13) 0.0113(19) -0.0395(14)
    C19 0.0649(17) 0.0676(14) 0.0611(14) -0.0026(11) 0.0068(12) 0.0045(11)
    C5 0.0714(18) 0.0416(11) 0.128(2) 0.0022(11) 0.0092(18) -0.0092(12)
    C18 0.0696(18) 0.0510(12) 0.0567(13) -0.0041(11) 0.0104(12) -0.0008(9)
    C20 0.102(3) 0.0845(18) 0.0771(18) 0.0078(16) 0.0255(17) 0.0160(13)
    C15 0.085(2) 0.0660(14) 0.0577(13) -0.0072(13) 0.0093(14) -0.0186(11)
    C3 0.0683(18) 0.0532(12) 0.0860(17) 0.0052(11) 0.0083(14) 0.0154(11)
    C2 0.097(3) 0.093(2) 0.117(2) 0.0256(18) -0.001(2) 0.0334(19)
    C7 0.0587(18) 0.0717(15) 0.0907(18) -0.0038(12) 0.0042(14) -0.0356(13)
    C17 0.072(2) 0.112(2) 0.103(2) 0.0005(18) -0.0199(19) 0.0284(19)
    C16 0.095(3) 0.097(2) 0.0713(17) -0.0248(18) -0.0220(18) 0.0032(14)
    C1 0.091(2) 0.0711(17) 0.112(2) 0.0002(15) 0.0313(18) 0.0273(16)
    C10 0.132(3) 0.124(2) 0.095(2) 0.017(2) -0.009(2) -0.0571(18)
    O1 0.0451(9) 0.0361(6) 0.0566(8) 0.0029(6) -0.0014(7) -0.0035(5)
    O3 0.0931(14) 0.0606(9) 0.0823(11) 0.0075(10) 0.0270(10) 0.0186(8)
    O2 0.0713(11) 0.0498(8) 0.0524(8) 0.0084(7) 0.0055(8) 0.0020(6)
    N1 0.0601(13) 0.0492(9) 0.0512(10) -0.0060(8) 0.0077(9) -0.0074(8)
_geom_special_details
;
All e.s.d.'s (except the e.s.d. in the dihedral angle between two l.s. planes)
are estimated using the full covariance matrix. The cell e.s.d.'s are taken
into account individually in the estimation of e.s.d.'s in distances, angles
and torsion angles; correlations between e.s.d.'s in cell parameters are only
used when they are defined by crystal symmetry. An approximate (isotropic)
treatment of cell e.s.d.'s is used for estimating e.s.d.'s involving l.s.
planes.
;
loop_
    _geom_bond_atom_site_label_1
    _geom_bond_atom_site_label_2
    _geom_bond_site_symmetry_2
    _geom_bond_distance
    _geom_bond_publ_flag
    Cl1 C13 . 1.711(2) ?
    C14 N1 . 1.337(3) ?
    C14 C13 . 1.352(3) ?
    C14 C11 . 1.517(3) ?
    C12 O3 . 1.206(2) ?
    C12 O2 . 1.369(2) ?
    C12 C13 . 1.426(3) ?
    C11 O1 . 1.387(2) ?
    C11 O2 . 1.426(2) ?
    C11 H11 . 0.9800 ?
    C4 C9 . 1.523(3) ?
    C4 C3 . 1.533(3) ?
    C4 C5 . 1.536(3) ?
    C4 H4 . 0.9800 ?
    C8 C9 . 1.507(3) ?
    C8 C7 . 1.530(3) ?
    C8 H8A . 0.9700 ?
    C8 H8B . 0.9700 ?
    C9 O1 . 1.452(2) ?
    C9 H9 . 0.9800 ?
    C6 C7 . 1.498(4) ?
    C6 C5 . 1.509(4) ?
    C6 H6A . 0.9700 ?
    C6 H6B . 0.9700 ?
    C19 C20 . 1.279(3) ?
    C19 C18 . 1.478(4) ?
    C19 H19 . 0.9300 ?
    C5 H5A . 0.9700 ?
    C5 H5B . 0.9700 ?
    C18 N1 . 1.466(3) ?
    C18 H18A . 0.9700 ?
    C18 H18B . 0.9700 ?
    C20 H20A . 0.9300 ?
    C20 H20B . 0.9300 ?
    C15 N1 . 1.460(3) ?
    C15 C16 . 1.479(4) ?
    C15 H15A . 0.9700 ?
    C15 H15B . 0.9700 ?
    C3 C2 . 1.526(4) ?
    C3 C1 . 1.534(4) ?
    C3 H3 . 0.9800 ?
    C2 H2A . 0.9600 ?
    C2 H2B . 0.9600 ?
    C2 H2C . 0.9600 ?
    C7 C10 . 1.521(4) ?
    C7 H7 . 0.9800 ?
    C17 C16 . 1.299(4) ?
    C17 H17A . 0.9300 ?
    C17 H17B . 0.9300 ?
    C16 H16 . 0.9300 ?
    C1 H1A . 0.9600 ?
    C1 H1B . 0.9600 ?
    C1 H1C . 0.9600 ?
    C10 H10A . 0.9600 ?
    C10 H10B . 0.9600 ?
    C10 H10C . 0.9600 ?
loop_
    _geom_angle_atom_site_label_1
    _geom_angle_atom_site_label_2
    _geom_angle_atom_site_label_3
    _geom_angle_site_symmetry_1
    _geom_angle_site_symmetry_3
    _geom_angle
    _geom_angle_publ_flag
    N1 C14 C13 . . 132.44(19) ?
    N1 C14 C11 . . 121.21(17) ?
    C13 C14 C11 . . 106.34(18) ?
    O3 C12 O2 . . 121.2(2) ?
    O3 C12 C13 . . 130.1(2) ?
    O2 C12 C13 . . 108.72(17) ?
    C14 C13 C12 . . 110.37(18) ?
    C14 C13 Cl1 . . 131.91(17) ?
    C12 C13 Cl1 . . 117.71(15) ?
    O1 C11 O2 . . 110.64(16) ?
    O1 C11 C14 . . 108.76(15) ?
    O2 C11 C14 . . 105.02(15) ?
    O1 C11 H11 . . 110.8 ?
    O2 C11 H11 . . 110.8 ?
    C14 C11 H11 . . 110.8 ?
    C9 C4 C3 . . 113.48(18) ?
    C9 C4 C5 . . 108.78(19) ?
    C3 C4 C5 . . 113.70(18) ?
    C9 C4 H4 . . 106.8 ?
    C3 C4 H4 . . 106.8 ?
    C5 C4 H4 . . 106.8 ?
    C9 C8 C7 . . 113.01(18) ?
    C9 C8 H8A . . 109.0 ?
    C7 C8 H8A . . 109.0 ?
    C9 C8 H8B . . 109.0 ?
    C7 C8 H8B . . 109.0 ?
    H8A C8 H8B . . 107.8 ?
    O1 C9 C8 . . 110.96(15) ?
    O1 C9 C4 . . 106.29(16) ?
    C8 C9 C4 . . 111.98(17) ?
    O1 C9 H9 . . 109.2 ?
    C8 C9 H9 . . 109.2 ?
    C4 C9 H9 . . 109.2 ?
    C7 C6 C5 . . 112.0(2) ?
    C7 C6 H6A . . 109.2 ?
    C5 C6 H6A . . 109.2 ?
    C7 C6 H6B . . 109.2 ?
    C5 C6 H6B . . 109.2 ?
    H6A C6 H6B . . 107.9 ?
    C20 C19 C18 . . 125.4(3) ?
    C20 C19 H19 . . 117.3 ?
    C18 C19 H19 . . 117.3 ?
    C6 C5 C4 . . 112.37(19) ?
    C6 C5 H5A . . 109.1 ?
    C4 C5 H5A . . 109.1 ?
    C6 C5 H5B . . 109.1 ?
    C4 C5 H5B . . 109.1 ?
    H5A C5 H5B . . 107.9 ?
    N1 C18 C19 . . 112.65(18) ?
    N1 C18 H18A . . 109.1 ?
    C19 C18 H18A . . 109.1 ?
    N1 C18 H18B . . 109.1 ?
    C19 C18 H18B . . 109.1 ?
    H18A C18 H18B . . 107.8 ?
    C19 C20 H20A . . 120.0 ?
    C19 C20 H20B . . 120.0 ?
    H20A C20 H20B . . 120.0 ?
    N1 C15 C16 . . 113.9(2) ?
    N1 C15 H15A . . 108.8 ?
    C16 C15 H15A . . 108.8 ?
    N1 C15 H15B . . 108.8 ?
    C16 C15 H15B . . 108.8 ?
    H15A C15 H15B . . 107.7 ?
    C2 C3 C4 . . 111.3(2) ?
    C2 C3 C1 . . 110.9(2) ?
    C4 C3 C1 . . 113.8(2) ?
    C2 C3 H3 . . 106.8 ?
    C4 C3 H3 . . 106.8 ?
    C1 C3 H3 . . 106.8 ?
    C3 C2 H2A . . 109.5 ?
    C3 C2 H2B . . 109.5 ?
    H2A C2 H2B . . 109.5 ?
    C3 C2 H2C . . 109.5 ?
    H2A C2 H2C . . 109.5 ?
    H2B C2 H2C . . 109.5 ?
    C6 C7 C10 . . 112.5(2) ?
    C6 C7 C8 . . 109.8(2) ?
    C10 C7 C8 . . 110.6(2) ?
    C6 C7 H7 . . 107.9 ?
    C10 C7 H7 . . 107.9 ?
    C8 C7 H7 . . 107.9 ?
    C16 C17 H17A . . 120.0 ?
    C16 C17 H17B . . 120.0 ?
    H17A C17 H17B . . 120.0 ?
    C17 C16 C15 . . 126.5(3) ?
    C17 C16 H16 . . 116.8 ?
    C15 C16 H16 . . 116.8 ?
    C3 C1 H1A . . 109.5 ?
    C3 C1 H1B . . 109.5 ?
    H1A C1 H1B . . 109.5 ?
    C3 C1 H1C . . 109.5 ?
    H1A C1 H1C . . 109.5 ?
    H1B C1 H1C . . 109.5 ?
    C7 C10 H10A . . 109.5 ?
    C7 C10 H10B . . 109.5 ?
    H10A C10 H10B . . 109.5 ?
    C7 C10 H10C . . 109.5 ?
    H10A C10 H10C . . 109.5 ?
    H10B C10 H10C . . 109.5 ?
    C11 O1 C9 . . 115.87(15) ?
    C12 O2 C11 . . 109.26(15) ?
    C14 N1 C15 . . 121.05(18) ?
    C14 N1 C18 . . 123.58(16) ?
    C15 N1 C18 . . 114.71(17) ?
loop_
    _geom_torsion_atom_site_label_1
    _geom_torsion_atom_site_label_2
    _geom_torsion_atom_site_label_3
    _geom_torsion_atom_site_label_4
    _geom_torsion_site_symmetry_1
    _geom_torsion_site_symmetry_2
    _geom_torsion_site_symmetry_3
    _geom_torsion_site_symmetry_4
    _geom_torsion
    _geom_torsion_publ_flag
    N1 C14 C13 C12 . . . . 178.7(2) ?
    C11 C14 C13 C12 . . . . -2.5(2) ?
    N1 C14 C13 Cl1 . . . . -0.1(4) ?
    C11 C14 C13 Cl1 . . . . 178.66(18) ?
    O3 C12 C13 C14 . . . . 179.4(2) ?
    O2 C12 C13 C14 . . . . -0.8(2) ?
    O3 C12 C13 Cl1 . . . . -1.6(3) ?
    O2 C12 C13 Cl1 . . . . 178.22(15) ?
    N1 C14 C11 O1 . . . . 65.3(2) ?
    C13 C14 C11 O1 . . . . -113.67(19) ?
    N1 C14 C11 O2 . . . . -176.28(18) ?
    C13 C14 C11 O2 . . . . 4.8(2) ?
    C7 C8 C9 O1 . . . . -173.88(18) ?
    C7 C8 C9 C4 . . . . -55.3(3) ?
    C3 C4 C9 O1 . . . . -56.8(2) ?
    C5 C4 C9 O1 . . . . 175.58(18) ?
    C3 C4 C9 C8 . . . . -178.10(18) ?
    C5 C4 C9 C8 . . . . 54.3(2) ?
    C7 C6 C5 C4 . . . . 57.3(3) ?
    C9 C4 C5 C6 . . . . -55.5(3) ?
    C3 C4 C5 C6 . . . . 177.0(2) ?
    C20 C19 C18 N1 . . . . 115.5(3) ?
    C9 C4 C3 C2 . . . . 164.5(2) ?
    C5 C4 C3 C2 . . . . -70.4(3) ?
    C9 C4 C3 C1 . . . . -69.3(2) ?
    C5 C4 C3 C1 . . . . 55.8(3) ?
    C5 C6 C7 C10 . . . . -178.1(2) ?
    C5 C6 C7 C8 . . . . -54.5(3) ?
    C9 C8 C7 C6 . . . . 54.1(3) ?
    C9 C8 C7 C10 . . . . 178.8(2) ?
    N1 C15 C16 C17 . . . . -3.2(4) ?
    O2 C11 O1 C9 . . . . 87.69(19) ?
    C14 C11 O1 C9 . . . . -157.46(15) ?
    C8 C9 O1 C11 . . . . -68.4(2) ?
    C4 C9 O1 C11 . . . . 169.65(16) ?
    O3 C12 O2 C11 . . . . -176.1(2) ?
    C13 C12 O2 C11 . . . . 4.0(2) ?
    O1 C11 O2 C12 . . . . 111.83(19) ?
    C14 C11 O2 C12 . . . . -5.3(2) ?
    C13 C14 N1 C15 . . . . 12.0(4) ?
    C11 C14 N1 C15 . . . . -166.6(2) ?
    C13 C14 N1 C18 . . . . -177.8(2) ?
    C11 C14 N1 C18 . . . . 3.6(3) ?
    C16 C15 N1 C14 . . . . 79.1(3) ?
    C16 C15 N1 C18 . . . . -91.9(3) ?
    C19 C18 N1 C14 . . . . 122.4(2) ?
    C19 C18 N1 C15 . . . . -66.8(3) ?
