# Supplementary material for: (5S)-3-Chloro-4-diallyl­amino-5-[(1R,2S,5R)-2-isopropyl-5-methyl­cyclo­hex­yloxy]furan-2(5H)-one
Source: Acta Crystallogr Sect E Struct Rep Online. 2011 Jul 16;67(Pt 8):o2050. doi: 10.1107/S1600536811027772 (PMC3213497; doi:10.1107/S1600536811027772)
Supplement: Supplementary file 2 [file e-67-o2050-Isup2.hkl]

# 
# h,k,l, Fc-squared, Fo-squared, sigma(Fo-squared) and status flag 
# 
data_I
_shelx_title ' fjhX2 in P2(1)2(1)2(1)' 
_shelx_refln_list_code          4 
_shelx_F_calc_maximum      118.16 
_exptl_crystal_F_000      1014.00 
_reflns_d_resolution_high  0.8107 
 
loop_ 
 _symmetry_equiv_pos_as_xyz 
 'x, y, z' 
 '-x+1/2, -y, z+1/2' 
 '-x, y+1/2, -z+1/2' 
 'x+1/2, -y+1/2, -z' 
 
_cell_length_a     8.4540 
_cell_length_b    11.7217 
_cell_length_c    20.6479 
_cell_angle_alpha  90.000 
_cell_angle_beta   90.000 
_cell_angle_gamma  90.000 
 
_shelx_F_squared_multiplier     1.000 
 
loop_ 
 _refln_index_h 
 _refln_index_k 
 _refln_index_l 
 _refln_F_squared_calc 
 _refln_F_squared_meas 
 _refln_F_squared_sigma 
 _refln_observed_status 
   1   1   0      348.60      299.00      5.45 o 
   2   1   0     4484.67     4613.01    204.88 o 
   7   1   0       72.50      124.12     12.52 o 
   8   1   0       88.40      150.43     16.66 o 
  10   1   0        1.95        4.15      7.11 o 
   0   2   0      212.51      229.57      5.20 o 
   1   2   0      259.29      219.87      5.37 o 
   2   2   0    13473.33    14118.35    187.11 o 
   3   2   0        1.60        0.99      1.10 o 
   4   2   0     3778.14     3921.56     63.49 o 
   5   2   0     1495.10     1495.44     43.91 o 
   6   2   0       24.62       33.18      5.69 o 
   7   2   0      386.78      397.55     26.89 o 
   8   2   0      104.28      100.05     16.16 o 
   9   2   0       85.72       75.97      9.49 o 
   1   3   0      180.22      140.36      3.54 o 
   2   3   0       19.18       19.69      4.03 o 
   3   3   0     3179.95     3141.23     40.01 o 
   4   3   0      491.11      526.72      8.98 o 
   5   3   0     2098.16     1984.94     27.50 o 
   6   3   0      137.25      137.38      6.92 o 
   7   3   0      151.14      155.20     15.45 o 
   8   3   0        2.50        3.72      3.08 o 
   9   3   0        0.15        0.76      3.63 o 
   0   4   0      567.97      579.00     12.55 o 
   1   4   0       73.07       68.87      2.74 o 
   2   4   0        0.49        0.03      0.85 o 
   3   4   0       49.04       53.85      2.90 o 
   4   4   0        1.93        0.63      0.94 o 
   5   4   0       56.15       70.35      6.25 o 
   6   4   0      116.04      132.86      6.22 o 
   7   4   0       77.94       72.43     11.83 o 
   8   4   0       16.88       11.36      3.71 o 
   9   4   0       19.76       26.48      6.66 o 
  10   4   0        2.62        0.42      4.48 o 
   1   5   0     1790.40     1648.23     48.04 o 
   2   5   0        0.04        0.89      1.14 o 
   3   5   0      280.79      310.11      9.96 o 
   4   5   0       22.43       27.85      3.28 o 
   5   5   0        5.98        5.44      1.83 o 
   6   5   0       83.47       87.91      6.68 o 
   7   5   0      126.65      120.63      7.17 o 
   8   5   0       36.99       47.56     10.43 o 
   9   5   0       15.95       11.63      4.06 o 
   0   6   0      519.72      515.97     12.59 o 
   1   6   0       12.03        9.70      1.69 o 
   2   6   0       90.65       79.30      3.53 o 
   3   6   0      275.33      265.29      7.17 o 
   4   6   0      178.75      185.65      6.18 o 
   5   6   0      256.51      273.35      8.23 o 
   6   6   0        6.76        6.35      2.33 o 
   7   6   0       16.71       20.53      3.41 o 
   8   6   0       57.20       50.04      5.87 o 
   9   6   0        9.73        9.45      3.96 o 
   1   7   0      247.51      260.94      7.07 o 
   2   7   0       11.44       15.31      2.27 o 
   3   7   0      103.72      107.62      4.96 o 
   4   7   0      106.16      113.34      5.09 o 
   5   7   0        0.01        1.37      1.88 o 
   6   7   0       65.17       61.51      4.66 o 
   7   7   0        1.21        2.87      2.93 o 
   8   7   0        9.17       11.67      3.85 o 
   9   7   0        4.22        4.92      3.88 o 
   0   8   0     1018.79     1036.27     28.61 o 
   1   8   0      657.78      706.23     14.42 o 
   2   8   0      437.94      418.33     10.15 o 
   3   8   0     1300.99     1280.96     23.20 o 
   4   8   0       97.14       99.81      5.06 o 
   5   8   0      872.15      852.75     22.16 o 
   6   8   0       17.67       18.63      3.22 o 
   7   8   0      100.12       89.49      8.81 o 
   8   8   0        5.15        3.22      4.38 o 
   1   9   0       89.57       83.81      4.72 o 
   2   9   0        0.97        0.00      1.72 o 
   3   9   0       38.26       35.67      3.53 o 
   4   9   0        0.12        2.53      2.04 o 
   5   9   0        0.29        1.10      2.12 o 
   6   9   0        3.71        2.56      2.58 o 
   7   9   0       23.45       27.72      6.90 o 
   8   9   0        7.81       10.45      4.10 o 
   0  10   0      683.67      691.38     27.32 o 
   1  10   0        3.52        6.54      2.32 o 
   2  10   0      851.52      850.89     17.92 o 
   3  10   0      118.63      121.67     10.27 o 
   4  10   0      346.35      368.93     10.84 o 
   5  10   0        7.26        2.98      2.39 o 
   6  10   0       24.75       21.69      4.59 o 
   7  10   0       11.36       10.24      4.15 o 
   1  11   0       12.61       13.02      2.96 o 
   2  11   0       38.06       32.32      3.93 o 
   3  11   0       52.23       62.73      5.07 o 
   4  11   0        0.30        0.00      2.28 o 
   5  11   0      120.74      124.96      7.06 o 
   6  11   0       14.02       15.56      4.63 o 
   1  12   0        9.27        8.50      3.09 o 
   2  12   0       93.52       94.86      6.14 o 
   3  12   0       63.63       70.43      5.57 o 
   4  12   0        0.02        1.49      2.75 o 
   5  12   0       10.21       10.12      3.51 o 
   1  13   0      174.09      174.32     14.47 o 
   2  13   0        7.23        4.75      2.83 o 
   3  13   0       72.72       66.44      5.86 o 
   4  13   0        3.09        8.76      3.41 o 
   0  14   0       51.66       35.15      9.06 o 
   1  14   0        1.84        0.81      4.12 o 
   2  14   0       42.90       44.95      5.44 o 
   1   0   1     2247.73     2137.61     36.83 o 
   9   0   1       11.83        6.73      5.72 o 
 -10   1   1       24.03       27.47      8.69 o 
  -9   1   1       98.23       86.54      7.42 o 
  -8   1   1        4.47        8.00      6.62 o 
  -7   1   1      284.64      338.55     17.75 o 
  -6   1   1      144.61      178.99     11.03 o 
  -3   1   1      648.82      629.82     19.13 o 
  -2   1   1     3912.83     3828.38    144.05 o 
  -1   1   1      238.59      227.16      4.00 o 
   0   1   1     7009.14     7248.22     88.37 o 
   1   1   1      232.76      219.69      4.82 o 
   2   1   1     3924.76     3876.92     67.77 o 
   7   1   1      281.73      275.33     14.25 o 
   8   1   1        4.19        6.88      4.70 o 
  10   1   1       23.40       25.19      7.83 o 
 -10   2   1       10.60        2.94      7.66 o 
  -9   2   1       11.87       10.54      5.27 o 
  -8   2   1       11.19        7.20      8.58 o 
  -7   2   1       35.63       34.46      4.29 o 
  -6   2   1      619.93      642.06     16.72 o 
  -5   2   1       49.68       46.96      5.94 o 
  -4   2   1     2322.83     2406.96     36.90 o 
  -3   2   1      339.65      356.31      7.28 o 
  -2   2   1      898.38      861.03     13.99 o 
  -1   2   1    11349.47    11350.23    161.13 o 
   0   2   1        6.44        4.26      0.47 o 
   1   2   1    11336.41    11578.46    250.77 o 
   2   2   1      910.24      869.70     12.02 o 
   3   2   1      326.91      344.62      6.27 o 
   4   2   1     2329.61     2328.66     35.97 o 
   5   2   1       45.94       43.34      3.71 o 
   6   2   1      607.89      624.32     49.29 o 
   7   2   1       37.60       43.70      4.82 o 
   8   2   1       10.53       13.15      5.37 o 
   9   2   1       12.27       13.68     15.15 o 
  10   2   1       10.75       10.18      6.07 o 
 -10   3   1        4.71        9.97      9.29 o 
  -9   3   1       66.70       64.35      8.81 o 
  -8   3   1      122.42      127.69      7.71 o 
  -7   3   1      192.09      173.23     14.18 o 
  -6   3   1      619.30      607.54     18.57 o 
  -5   3   1      651.03      615.41     12.72 o 
  -4   3   1      495.92      502.68     11.01 o 
  -3   3   1      224.82      227.36      5.54 o 
  -2   3   1      263.30      280.81      5.90 o 
  -1   3   1      800.39      797.56     13.12 o 
   0   3   1     5009.07     4677.27     51.54 o 
   1   3   1      815.83      825.01     11.20 o 
   2   3   1      256.50      272.42      6.18 o 
   3   3   1      228.74      226.66      4.65 o 
   4   3   1      512.52      535.83      9.15 o 
   5   3   1      656.25      618.40     10.88 o 
   6   3   1      616.84      604.92     25.96 o 
   7   3   1      195.50      191.37      9.02 o 
   8   3   1      120.59      125.33      8.13 o 
   9   3   1       66.26       64.01     21.08 o 
  10   3   1        4.71       11.89      6.30 o 
  -9   4   1       10.56        8.33      4.68 o 
  -8   4   1       13.27       10.98      3.49 o 
  -7   4   1       79.38       80.03      6.05 o 
  -6   4   1      127.45      132.34      5.93 o 
  -5   4   1       28.01       24.67      2.67 o 
  -4   4   1       86.06       86.11      2.86 o 
  -3   4   1      323.95      373.78     11.97 o 
  -2   4   1      155.45      146.56      4.20 o 
  -1   4   1     1535.37     1418.45     29.43 o 
   0   4   1      201.80      205.43      4.81 o 
   1   4   1     1500.10     1391.88     18.44 o 
   2   4   1      151.53      162.26      3.29 o 
   3   4   1      312.49      384.80      9.66 o 
   4   4   1       89.22       93.39      3.05 o 
   5   4   1       30.18       30.57      4.41 o 
   6   4   1      131.69      140.56      5.90 o 
   7   4   1       79.29       75.20      6.19 o 
   8   4   1       12.98        9.63      4.23 o 
   9   4   1       10.25        6.92      4.01 o 
  10   4   1        1.68        1.02      4.48 o 
  -9   5   1       16.50       16.77      5.82 o 
  -8   5   1        1.36        0.00      2.62 o 
  -7   5   1       11.71       13.58      3.48 o 
  -6   5   1        4.50        4.85      2.12 o 
  -5   5   1      331.74      329.25      8.71 o 
  -4   5   1      548.75      558.01     20.30 o 
  -3   5   1     1130.46     1155.44     19.70 o 
  -2   5   1      564.59      598.32     11.35 o 
  -1   5   1      562.52      582.36     10.91 o 
   0   5   1       97.44      114.12      5.35 o 
   1   5   1      562.00      576.39     13.27 o 
   2   5   1      571.29      599.22      9.26 o 
   3   5   1     1134.87     1128.50     19.82 o 
   4   5   1      544.80      566.93     15.73 o 
   5   5   1      338.64      315.72      8.81 o 
   6   5   1        4.45        3.16      2.02 o 
   7   5   1       12.28       11.80      2.84 o 
   8   5   1        1.38        0.00      3.48 o 
   9   5   1       16.64       19.40      8.09 o 
  -9   6   1       12.63        6.55      4.92 o 
  -8   6   1       16.77        7.83      3.79 o 
  -7   6   1       28.15       24.92      4.37 o 
  -6   6   1        0.27        0.00      1.81 o 
  -5   6   1       20.17       19.67      2.70 o 
  -4   6   1       46.34       44.46      3.28 o 
  -3   6   1       99.98       98.60      5.77 o 
  -2   6   1      503.48      483.14     10.21 o 
  -1   6   1      426.03      420.42     15.97 o 
   0   6   1      633.23      577.42     11.13 o 
   1   6   1      457.65      464.59     16.34 o 
   2   6   1      514.34      503.47     10.46 o 
   3   6   1      110.57      113.15      4.75 o 
   4   6   1       49.43       44.88      3.41 o 
   5   6   1       22.96       20.80      2.92 o 
   6   6   1        0.26        1.34      2.02 o 
   7   6   1       27.65       22.82      4.12 o 
   8   6   1       16.84       19.92      4.51 o 
   9   6   1       12.68        9.88      4.10 o 
  -9   7   1        3.60        2.74      4.22 o 
  -8   7   1        5.31        8.19      3.66 o 
  -7   7   1       32.83       33.42      4.82 o 
  -6   7   1      161.52      159.11      8.35 o 
  -5   7   1      163.95      174.08      6.52 o 
  -4   7   1      373.12      352.84      9.28 o 
  -3   7   1      448.76      471.62     10.72 o 
  -2   7   1      902.51      845.89     15.98 o 
  -1   7   1      433.82      395.17      9.21 o 
   0   7   1      252.31      239.05      5.68 o 
   1   7   1      440.55      412.63      9.38 o 
   2   7   1      898.50      865.54     21.13 o 
   3   7   1      455.47      462.25     10.74 o 
   4   7   1      368.56      370.19     12.05 o 
   5   7   1      168.09      170.11      6.62 o 
   6   7   1      159.17      148.96      7.71 o 
   7   7   1       33.50       34.91      4.20 o 
   8   7   1        5.14        5.66      6.79 o 
   9   7   1        3.60        3.29      3.98 o 
  -8   8   1        9.84        9.04     11.12 o 
  -7   8   1      118.25      104.40     14.22 o 
  -6   8   1       28.43       28.10      3.65 o 
  -5   8   1       50.40       55.52      4.65 o 
  -4   8   1       89.97       92.57      4.98 o 
  -3   8   1       73.03       67.71      4.16 o 
  -2   8   1       94.99       88.25      4.33 o 
  -1   8   1      976.38      994.66     18.67 o 
   0   8   1      647.55      656.81     11.67 o 
   1   8   1      973.71     1036.22     19.14 o 
   2   8   1       96.34       90.60      4.41 o 
   3   8   1       79.65       87.81     10.97 o 
   4   8   1       86.68       87.53      5.02 o 
   5   8   1       50.12       49.60      4.25 o 
   6   8   1       26.74       25.19      3.65 o 
   7   8   1      117.33      109.91      6.61 o 
   8   8   1        9.68        5.07      3.61 o 
  -8   9   1        7.33        4.51      3.85 o 
  -7   9   1       63.86       63.64      6.58 o 
  -6   9   1        8.87        2.76      2.99 o 
  -5   9   1       10.30        9.50      2.92 o 
  -4   9   1       99.10       95.93      9.65 o 
  -3   9   1       10.34        7.60      2.33 o 
  -2   9   1      121.94      125.50      5.47 o 
  -1   9   1       46.46       36.38      3.47 o 
   0   9   1       82.93       87.42      4.64 o 
   1   9   1       44.28       40.61      3.58 o 
   2   9   1      112.88      118.07      5.35 o 
   3   9   1       10.37        9.41      2.47 o 
   4   9   1       93.47       92.90      5.44 o 
   5   9   1        9.26       10.55      2.79 o 
   6   9   1        9.76        0.05      3.24 o 
   7   9   1       64.69       71.57      6.85 o 
   8   9   1        7.57        4.94      4.31 o 
  -7  10   1        1.30        0.00      3.15 o 
  -6  10   1       27.07       30.45      5.19 o 
  -5  10   1       10.06        9.76      2.88 o 
  -4  10   1       69.21       75.13      5.18 o 
  -3  10   1      223.69      221.82      7.98 o 
  -2  10   1      150.40      144.95      6.35 o 
  -1  10   1      580.07      588.98     13.78 o 
   0  10   1        5.45        3.74      2.74 o 
   1  10   1      582.73      599.58     13.91 o 
   2  10   1      145.54      134.45      6.61 o 
   3  10   1      226.65      233.29      8.14 o 
   4  10   1       67.19       71.62      5.18 o 
   5  10   1        9.81       10.26      3.03 o 
   6  10   1       26.50       23.59      3.90 o 
   7  10   1        1.26        0.00      3.37 o 
  -6  11   1       23.27       24.01      5.12 o 
  -5  11   1        3.65        3.64      2.87 o 
  -4  11   1        4.93        2.68      2.67 o 
  -3  11   1       51.01       46.37      4.52 o 
  -2  11   1       65.10       66.95      5.02 o 
  -1  11   1       48.60       48.30      4.47 o 
   0  11   1      221.47      223.63     13.54 o 
   1  11   1       46.91       40.22      4.59 o 
   2  11   1       63.27       60.53      4.88 o 
   3  11   1       48.50       43.88      6.49 o 
   4  11   1        4.90        7.83      2.80 o 
   5  11   1        3.97        3.65      2.77 o 
   6  11   1       22.97       27.56      4.41 o 
  -5  12   1        9.84        8.88      3.51 o 
  -4  12   1       56.02       70.07      5.75 o 
  -3  12   1       17.48       24.27      4.97 o 
  -2  12   1       95.96       99.13      6.22 o 
  -1  12   1        3.15        4.49      3.75 o 
   0  12   1       16.56       16.53      4.46 o 
   1  12   1        3.04        2.72      2.66 o 
   2  12   1       96.81       96.12      6.21 o 
   3  12   1       18.12       12.53      3.40 o 
   4  12   1       55.81       65.44      8.57 o 
   5  12   1       10.55       11.31      3.51 o 
  -4  13   1        3.54        1.14      3.17 o 
  -3  13   1        8.06        8.19      3.35 o 
  -2  13   1        3.38        8.12      3.27 o 
  -1  13   1        5.94       12.94      5.61 o 
   0  13   1        3.23        7.85      4.08 o 
   1  13   1        5.96        4.60      2.86 o 
   2  13   1        3.24        3.91      4.22 o 
   3  13   1        8.62        6.22      3.37 o 
   4  13   1        3.54        8.94      3.94 o 
  -2  14   1        4.97        4.19      4.47 o 
  -1  14   1        6.38        2.04      4.17 o 
   0  14   1        0.90        2.01      4.02 o 
   1  14   1        6.47        2.53      6.49 o 
   2  14   1        4.95        5.89      3.24 o 
   1   0   2     4160.55     4013.47     67.91 o 
   2   0   2    13962.14    14967.78    353.42 o 
   7   0   2      308.50      308.66     15.86 o 
   8   0   2       14.90        1.93      4.59 o 
   9   0   2        9.74       15.96      6.17 o 
 -10   1   2        2.85        9.43      6.68 o 
  -9   1   2        3.32        3.14      5.66 o 
  -8   1   2       51.60       55.86      8.48 o 
  -7   1   2       10.61        5.01      4.35 o 
  -6   1   2       24.84       31.02      5.27 o 
  -5   1   2       68.59       66.32      5.89 o 
  -4   1   2     1853.71     1860.29     50.16 o 
  -3   1   2      166.07      148.66      6.66 o 
  -2   1   2    13793.87    14619.17    235.93 o 
  -1   1   2     4324.78     4147.06     50.49 o 
   0   1   2     2311.35     2098.29     83.01 o 
   1   1   2     4389.32     4192.40     58.40 o 
   2   1   2    13617.21    14175.67    300.55 o 
   3   1   2      159.24      153.93      6.95 o 
   4   1   2     1808.45     1864.06     49.13 o 
   5   1   2       67.33       69.36      6.21 o 
   6   1   2       24.36       39.02      5.64 o 
   7   1   2       10.84       14.16      4.88 o 
   8   1   2       51.46       44.53      7.09 o 
   9   1   2        3.47       28.30     35.76 o 
 -10   2   2        0.89        0.00      6.86 o 
  -9   2   2       52.77       60.17     10.17 o 
  -8   2   2       55.00       60.26      7.71 o 
  -7   2   2      188.07      173.34      7.89 o 
  -6   2   2      390.33      387.74     11.64 o 
  -5   2   2      140.11      161.37      6.39 o 
  -4   2   2      978.94      986.91     16.98 o 
  -3   2   2     2759.03     2757.36     40.86 o 
  -2   2   2     2514.11     2535.11     41.00 o 
  -1   2   2      216.40      225.48      4.23 o 
   0   2   2     5363.92     5325.50     57.84 o 
   1   2   2      192.15      204.08      3.65 o 
   2   2   2     2537.38     2539.81     32.52 o 
   3   2   2     2737.57     2697.89     40.28 o 
   4   2   2      980.94      991.36     17.16 o 
   5   2   2      143.09      149.18      9.68 o 
   6   2   2      383.67      362.94     34.18 o 
   7   2   2      190.74      195.91     44.65 o 
   8   2   2       53.37       97.39     14.87 o 
   9   2   2       52.43       61.23     47.21 o 
  10   2   2        0.98        2.14      4.66 o 
 -10   3   2       10.03        6.15      8.34 o 
  -9   3   2       15.28       24.47      8.22 o 
  -8   3   2        4.01        3.73      3.55 o 
  -7   3   2      127.54      120.03      9.65 o 
  -6   3   2      588.18      545.58     20.30 o 
  -5   3   2      445.09      438.50      9.86 o 
  -4   3   2     1132.62     1172.26     19.63 o 
  -3   3   2     1787.82     1780.02     27.60 o 
  -2   3   2        8.80        8.74      1.12 o 
  -1   3   2     6939.41     6669.05     82.91 o 
   0   3   2     1804.42     1783.65     20.32 o 
   1   3   2     6962.90     6948.52     95.96 o 
   2   3   2        8.13        6.68      0.83 o 
   3   3   2     1816.08     1787.93     24.06 o 
   4   3   2     1104.36     1137.15     16.92 o 
   5   3   2      458.41      461.03      8.93 o 
   6   3   2      584.60      584.62     12.77 o 
   7   3   2      130.86      138.46      9.59 o 
   8   3   2        4.38        7.57      3.37 o 
   9   3   2       15.29       14.06      9.58 o 
  10   3   2        9.99        9.10      5.79 o 
  -8   4   2       96.13      107.86      7.24 o 
  -7   4   2       13.97       17.75      3.52 o 
  -6   4   2      140.67      141.12      5.76 o 
  -5   4   2      153.15      165.10      5.50 o 
  -4   4   2      383.81      357.42      9.37 o 
  -3   4   2     1175.45     1153.90     19.29 o 
  -2   4   2      991.57     1051.77     25.58 o 
  -1   4   2      892.48      857.86     24.05 o 
   0   4   2     1405.09     1398.65     18.70 o 
   1   4   2      922.42      921.83     12.46 o 
   2   4   2      975.79     1037.65     14.49 o 
   3   4   2     1194.78     1145.45     32.84 o 
   4   4   2      371.12      359.16     10.39 o 
   5   4   2      152.20      153.31      5.90 o 
   6   4   2      141.23      138.95      6.08 o 
   7   4   2       12.85        8.38      3.07 o 
   8   4   2       97.65      102.42     16.67 o 
   9   4   2        5.18        4.48      3.94 o 
  -9   5   2       36.34       28.99      6.81 o 
  -8   5   2       13.54       20.40      4.19 o 
  -7   5   2       42.07       50.93      8.19 o 
  -6   5   2      426.73      401.23     10.25 o 
  -5   5   2       73.22       79.79      4.22 o 
  -4   5   2      172.92      177.08      5.57 o 
  -3   5   2       35.91       37.08      2.55 o 
  -2   5   2      116.33      136.73      4.23 o 
  -1   5   2      454.38      441.35     20.10 o 
   0   5   2      399.36      422.32      8.24 o 
   1   5   2      444.45      457.29      7.08 o 
   2   5   2      110.78      132.40      3.30 o 
   3   5   2       38.07       42.99      2.10 o 
   4   5   2      176.47      174.43      5.90 o 
   5   5   2       76.50       85.06      5.33 o 
   6   5   2      421.80      399.40     10.88 o 
   7   5   2       45.55       49.27      5.77 o 
   8   5   2       13.70       17.51      4.19 o 
   9   5   2       37.45       43.83      7.12 o 
  -9   6   2        1.05        3.41      4.19 o 
  -8   6   2       26.86       31.41      4.90 o 
  -7   6   2       82.72       88.73      9.49 o 
  -6   6   2       95.67      105.62      5.27 o 
  -5   6   2      204.19      203.31      6.72 o 
  -4   6   2      487.55      479.87     10.70 o 
  -3   6   2       69.00       68.54      3.45 o 
  -2   6   2      109.78       98.69      3.84 o 
  -1   6   2        5.99        7.39      1.28 o 
   0   6   2      306.64      291.58      6.87 o 
   1   6   2        6.54        5.77      1.13 o 
   2   6   2      109.34       99.57      3.03 o 
   3   6   2       71.56       65.73      3.72 o 
   4   6   2      493.22      457.33     10.97 o 
   5   6   2      207.44      200.43      7.09 o 
   6   6   2      100.89      117.39      5.90 o 
   7   6   2       83.95       88.98      5.70 o 
   8   6   2       28.01       29.64      4.99 o 
   9   6   2        0.95        9.12      4.25 o 
  -9   7   2        0.19        0.78      4.40 o 
  -8   7   2       35.82       26.82      4.70 o 
  -7   7   2      144.91      144.45      8.04 o 
  -6   7   2       11.39        6.48      2.83 o 
  -5   7   2      205.07      210.76     10.11 o 
  -4   7   2       85.10       84.14      4.44 o 
  -3   7   2      231.54      244.92      7.05 o 
  -2   7   2      125.73      131.89      4.91 o 
  -1   7   2      776.63      782.63     21.59 o 
   0   7   2      308.15      280.22      6.28 o 
   1   7   2      768.31      778.89     16.25 o 
   2   7   2      124.60      133.78      5.10 o 
   3   7   2      226.23      240.92      8.86 o 
   4   7   2       82.26       80.64      7.08 o 
   5   7   2      208.46      209.64      7.54 o 
   6   7   2       10.73        8.51      2.67 o 
   7   7   2      146.83      143.18      7.64 o 
   8   7   2       34.81       25.49      4.96 o 
   9   7   2        0.33        1.07      5.43 o 
  -8   8   2       24.41       25.16      4.88 o 
  -7   8   2       18.73       13.60      7.69 o 
  -6   8   2      102.88       91.66      6.72 o 
  -5   8   2      322.48      321.52      9.28 o 
  -4   8   2       21.66       26.77      3.49 o 
  -3   8   2      796.68      803.84     16.04 o 
  -2   8   2      139.80      151.12      8.80 o 
  -1   8   2      177.08      183.95      6.10 o 
   0   8   2      184.29      162.81     10.31 o 
   1   8   2      170.77      173.29      5.97 o 
   2   8   2      136.85      143.11      5.52 o 
   3   8   2      791.36      792.05     24.51 o 
   4   8   2       19.98       21.37      3.08 o 
   5   8   2      323.20      289.26     11.66 o 
   6   8   2      100.97       98.52      6.03 o 
   7   8   2       19.26       22.55      3.87 o 
   8   8   2       23.51       12.51      5.87 o 
  -8   9   2        0.84        0.00      3.00 o 
  -7   9   2       29.77       35.25      6.30 o 
  -6   9   2       24.04       25.66      4.65 o 
  -5   9   2       78.74       69.49      4.85 o 
  -4   9   2       12.79        5.87      2.33 o 
  -3   9   2      192.31      197.93      7.01 o 
  -2   9   2      216.44      209.97     11.45 o 
  -1   9   2      310.26      294.18      8.55 o 
   0   9   2      159.72      156.26      6.03 o 
   1   9   2      316.15      327.94      9.01 o 
   2   9   2      216.71      226.08     12.95 o 
   3   9   2      198.88      187.71      6.97 o 
   4   9   2       12.98        7.75      2.54 o 
   5   9   2       78.50       60.53      4.83 o 
   6   9   2       24.15       17.63      3.33 o 
   7   9   2       28.39       24.99      6.93 o 
   8   9   2        0.73        1.83      3.50 o 
  -7  10   2        1.47        0.00      3.33 o 
  -6  10   2       24.82       23.70      4.88 o 
  -5  10   2       13.82       16.69      3.19 o 
  -4  10   2      150.90      138.20      6.40 o 
  -3  10   2      144.14      146.48      6.69 o 
  -2  10   2      160.75      161.70      6.67 o 
  -1  10   2      144.72      139.57      8.76 o 
   0  10   2       64.98       68.48     10.60 o 
   1  10   2      137.72      133.62      6.05 o 
   2  10   2      159.92      156.88      6.63 o 
   3  10   2      140.09      140.96      6.30 o 
   4  10   2      148.65      151.25      6.85 o 
   5  10   2       13.43       13.21      3.19 o 
   6  10   2       23.59       19.37      3.71 o 
   7  10   2        1.56        0.54      2.75 o 
  -6  11   2       23.04       21.46      4.95 o 
  -5  11   2       43.82       41.91      7.05 o 
  -4  11   2       44.46       44.38      4.57 o 
  -3  11   2       68.22       73.35      5.32 o 
  -2  11   2       35.73       35.81      4.08 o 
  -1  11   2       54.40       58.66      7.65 o 
   0  11   2       77.62       64.39      8.06 o 
   1  11   2       55.98       53.36      4.51 o 
   2  11   2       38.97       37.22      4.10 o 
   3  11   2       69.68       76.40      5.40 o 
   4  11   2       44.56       45.13      4.68 o 
   5  11   2       43.90       37.96      4.65 o 
   6  11   2       22.28       30.68      4.58 o 
  -5  12   2       32.67       30.67      5.62 o 
  -4  12   2        7.42        7.24      4.38 o 
  -3  12   2       54.79       50.73      9.10 o 
  -2  12   2       67.94       63.36      5.33 o 
  -1  12   2      113.56      119.48      8.56 o 
   0  12   2      135.23      136.63      8.94 o 
   1  12   2      118.51      121.69      6.57 o 
   2  12   2       65.62       63.06      5.69 o 
   3  12   2       58.65       55.08      8.55 o 
   4  12   2        6.79        7.20      3.13 o 
   5  12   2       33.10       32.74      4.67 o 
  -4  13   2       15.97       15.50      4.10 o 
  -3  13   2       11.16       12.28      3.56 o 
  -2  13   2       31.29       39.04      4.79 o 
  -1  13   2       97.41      101.05     15.12 o 
   0  13   2       19.54       20.81      5.00 o 
   1  13   2       97.46       89.36      6.33 o 
   2  13   2       31.82       26.27      4.28 o 
   3  13   2       11.40       10.95      3.56 o 
   4  13   2       16.08       10.77      3.75 o 
  -2  14   2       25.41       23.51      5.76 o 
  -1  14   2        7.45        5.14      4.46 o 
   0  14   2       29.06       34.13     10.41 o 
   1  14   2        7.17        2.87      4.12 o 
   2  14   2       25.70       22.25      4.48 o 
   1   0   3      258.56      253.34     14.25 o 
   2   0   3     3271.82     3193.75     45.34 o 
   3   0   3        6.59        8.82      2.41 o 
   4   0   3     1327.26     1388.88     38.75 o 
   5   0   3       43.74       38.83      5.31 o 
   6   0   3        0.00        0.00      3.30 o 
   7   0   3      199.39      212.17     12.72 o 
   8   0   3        0.08        0.22      4.40 o 
   9   0   3      115.25      118.52     11.55 o 
 -10   1   3        8.33        1.64      6.29 o 
  -9   1   3        6.88        7.73      5.53 o 
  -8   1   3       61.15       50.04      8.46 o 
  -7   1   3        5.57        1.44      4.33 o 
  -6   1   3      296.09      317.03     15.18 o 
  -5   1   3      161.23      173.97      8.93 o 
  -4   1   3      857.06      886.20     26.01 o 
  -3   1   3      412.50      466.26     10.59 o 
  -2   1   3     1292.38     1274.33     22.41 o 
  -1   1   3      235.74      225.37      3.57 o 
   0   1   3       91.67       68.89      1.77 o 
   1   1   3      227.31      209.18      4.64 o 
   2   1   3     1306.35     1281.83     19.56 o 
   3   1   3      405.19      451.58     14.53 o 
   4   1   3      842.44      865.53     25.73 o 
   5   1   3      159.14      157.42      8.88 o 
   6   1   3      290.73      295.71     13.90 o 
   7   1   3        5.66        0.56      4.10 o 
   8   1   3       58.49       74.32      8.46 o 
 -10   2   3       16.96       23.54      9.17 o 
  -9   2   3        6.76        3.63      5.95 o 
  -8   2   3       18.11       19.42      4.07 o 
  -7   2   3       11.80       12.57      2.98 o 
  -6   2   3      141.31      143.42      6.37 o 
  -5   2   3       85.87       81.18      6.30 o 
  -4   2   3     1049.61     1003.15     20.42 o 
  -3   2   3      961.76      963.30     15.73 o 
  -2   2   3     2877.95     2780.22     45.85 o 
  -1   2   3     2394.36     2364.64     26.38 o 
   0   2   3      167.42      175.27      2.96 o 
   1   2   3     2377.98     2342.53     29.85 o 
   2   2   3     2913.94     2809.48     51.77 o 
   3   2   3      987.81      990.96     38.53 o 
   4   2   3     1052.36      974.56     63.89 o 
   5   2   3       91.45       96.48      6.68 o 
   6   2   3      138.91      155.04      9.45 o 
   7   2   3       10.07        8.17      5.72 o 
   8   2   3       18.18       22.97     11.26 o 
   9   2   3        7.63       22.84     28.20 o 
  10   2   3       16.78       15.28      6.37 o 
 -10   3   3        3.51        7.75      7.67 o 
  -9   3   3       11.12       20.18      7.61 o 
  -8   3   3       82.36       84.59      6.82 o 
  -7   3   3      273.62      260.31      9.71 o 
  -6   3   3      315.08      321.25     15.85 o 
  -5   3   3      727.48      695.58     15.82 o 
  -4   3   3     1585.31     1633.21     25.84 o 
  -3   3   3      773.52      796.28     13.69 o 
  -2   3   3     1804.01     1746.13     30.84 o 
  -1   3   3     4538.32     4422.82     44.72 o 
   0   3   3     6885.83     6903.16     83.53 o 
   1   3   3     4561.64     4471.22     48.94 o 
   2   3   3     1816.97     1711.91     20.09 o 
   3   3   3      784.66      808.60     16.20 o 
   4   3   3     1584.63     1576.47     22.47 o 
   5   3   3      733.31      708.57     21.55 o 
   6   3   3      309.95      318.70      8.77 o 
   7   3   3      272.38      281.79     34.48 o 
   8   3   3       79.15       86.54     12.99 o 
   9   3   3       11.19       10.75      6.47 o 
  10   3   3        3.51        3.62      4.61 o 
  -9   4   3       20.87       18.53      8.48 o 
  -8   4   3       14.46       11.09      4.59 o 
  -7   4   3       27.06       28.05      4.02 o 
  -6   4   3      371.01      370.07     25.15 o 
  -5   4   3      106.53       94.52      4.17 o 
  -4   4   3      153.93      150.02      6.94 o 
  -3   4   3      116.85      123.46      3.97 o 
  -2   4   3      285.52      239.42      5.44 o 
  -1   4   3      157.26      133.10      3.19 o 
   0   4   3       80.94       76.43      2.06 o 
   1   4   3      159.02      138.84      2.97 o 
   2   4   3      262.34      225.51      6.24 o 
   3   4   3      114.14      124.71      3.40 o 
   4   4   3      165.93      165.16      4.42 o 
   5   4   3      109.84      115.53      4.02 o 
   6   4   3      377.36      363.37     10.31 o 
   7   4   3       28.51       36.09      5.08 o 
   8   4   3       14.51       17.30      5.46 o 
   9   4   3       20.00       20.89      5.30 o 
  -9   5   3       10.18        4.12      7.23 o 
  -8   5   3       53.49       42.18      6.93 o 
  -7   5   3       46.85       41.16      5.81 o 
  -6   5   3       55.89       64.57      5.11 o 
  -5   5   3      283.92      299.03      7.98 o 
  -4   5   3       55.27       62.90      5.34 o 
  -3   5   3     3199.59     3180.17     48.45 o 
  -2   5   3      110.26       86.32      3.64 o 
  -1   5   3     6271.01     6137.52     78.02 o 
   0   5   3     1117.38     1131.22     14.09 o 
   1   5   3     6271.01     6336.65     76.81 o 
   2   5   3      111.75       99.24      5.01 o 
   3   5   3     3205.95     3259.03     56.61 o 
   4   5   3       55.22       54.95      3.68 o 
   5   5   3      285.20      307.83      8.87 o 
   6   5   3       54.12       60.52      4.55 o 
   7   5   3       47.99       42.14      4.35 o 
   8   5   3       53.86       53.41      6.26 o 
   9   5   3       10.26        6.17      3.92 o 
  -9   6   3       31.99       30.51     10.95 o 
  -8   6   3       19.37       12.71      4.84 o 
  -7   6   3       60.77       62.42      5.55 o 
  -6   6   3       30.05       34.66      4.25 o 
  -5   6   3       93.49       89.04      4.42 o 
  -4   6   3      111.56      110.92      4.56 o 
  -3   6   3      150.22      153.40      5.04 o 
  -2   6   3      296.06      299.26      7.20 o 
  -1   6   3       51.33       47.42      2.37 o 
   0   6   3      574.54      513.51     12.38 o 
   1   6   3       51.20       46.36      1.86 o 
   2   6   3      294.02      297.62      7.44 o 
   3   6   3      150.17      154.45      5.55 o 
   4   6   3      104.67      110.61      5.01 o 
   5   6   3       93.65       93.00      5.82 o 
   6   6   3       29.28       33.64      3.84 o 
   7   6   3       60.93       61.20      5.12 o 
   8   6   3       19.44       19.90      7.90 o 
   9   6   3       32.05       25.00      5.48 o 
  -9   7   3        3.06        0.00      8.12 o 
  -8   7   3       14.75       16.63      5.47 o 
  -7   7   3        3.10        1.86      2.52 o 
  -6   7   3       97.11       84.98      6.05 o 
  -5   7   3      213.33      215.51      7.13 o 
  -4   7   3      219.01      217.20     10.24 o 
  -3   7   3     1521.69     1489.89     44.81 o 
  -2   7   3      404.66      403.04      9.35 o 
  -1   7   3     1308.91     1290.35     18.91 o 
   0   7   3      544.75      578.48      9.95 o 
   1   7   3     1321.57     1279.63     18.77 o 
   2   7   3      404.92      404.60     11.99 o 
   3   7   3     1548.36     1567.64     29.45 o 
   4   7   3      219.81      212.73      7.29 o 
   5   7   3      218.86      212.31      7.69 o 
   6   7   3       97.35       84.63      7.17 o 
   7   7   3        2.98        0.34      2.30 o 
   8   7   3       14.91       13.52      3.63 o 
   9   7   3        3.10        4.01      3.95 o 
  -8   8   3       17.55       18.01      4.25 o 
  -7   8   3       96.75      100.45      7.36 o 
  -6   8   3      183.34      172.96      9.30 o 
  -5   8   3      229.81      215.51     13.15 o 
  -4   8   3      524.26      514.33     16.35 o 
  -3   8   3       95.48      100.38      6.30 o 
  -2   8   3      632.60      643.84     13.63 o 
  -1   8   3      122.53      131.66      5.23 o 
   0   8   3      912.12      918.33     17.44 o 
   1   8   3      123.96      130.84      6.04 o 
   2   8   3      630.46      649.51     13.78 o 
   3   8   3       97.70      103.87      5.03 o 
   4   8   3      521.59      532.07     12.85 o 
   5   8   3      225.00      194.29      7.69 o 
   6   8   3      179.96      164.11      9.19 o 
   7   8   3       94.58       81.38      7.51 o 
   8   8   3       17.22       14.81      6.92 o 
  -8   9   3       13.35       14.73      6.66 o 
  -7   9   3       27.63       30.53      8.89 o 
  -6   9   3       14.60       17.38      3.94 o 
  -5   9   3        9.49        6.22      4.37 o 
  -4   9   3      133.76      115.09      5.53 o 
  -3   9   3       47.26       53.50      5.32 o 
  -2   9   3      122.01      118.13      6.60 o 
  -1   9   3      485.82      462.90     11.42 o 
   0   9   3      117.53      116.90      5.24 o 
   1   9   3      493.06      503.04     11.85 o 
   2   9   3      121.15      111.77      7.88 o 
   3   9   3       42.95       42.05      4.43 o 
   4   9   3      132.49      116.93      8.59 o 
   5   9   3        9.97       12.83      3.07 o 
   6   9   3       14.38       13.97      3.25 o 
   7   9   3       28.41       28.01      4.30 o 
   8   9   3       13.49       13.25      8.80 o 
  -7  10   3       16.86       13.76      4.57 o 
  -6  10   3       17.29       14.40      4.76 o 
  -5  10   3       61.83       67.14      6.27 o 
  -4  10   3       47.15       56.34      4.58 o 
  -3  10   3       21.14       20.92      3.22 o 
  -2  10   3      293.22      274.11      8.64 o 
  -1  10   3      142.08      147.04      8.45 o 
   0  10   3      352.46      331.61     11.61 o 
   1  10   3      144.25      150.28      8.09 o 
   2  10   3      289.20      279.49      8.83 o 
   3  10   3       19.40       20.40      3.10 o 
   4  10   3       45.03       46.74      4.47 o 
   5  10   3       63.54       73.07      7.41 o 
   6  10   3       17.41       13.32      3.33 o 
   7  10   3       17.47       11.96      3.63 o 
  -6  11   3       53.61       56.79      6.63 o 
  -5  11   3        4.89        5.34      3.74 o 
  -4  11   3       19.39       30.19      4.09 o 
  -3  11   3       89.52       78.39      5.45 o 
  -2  11   3       41.02       48.21      4.54 o 
  -1  11   3      253.17      252.15     11.06 o 
   0  11   3      168.14      154.23      6.75 o 
   1  11   3      247.99      240.16      8.49 o 
   2  11   3       38.95       42.62      4.42 o 
   3  11   3       86.77       85.89      5.70 o 
   4  11   3       18.96       28.90      4.09 o 
   5  11   3        4.35        2.13      2.64 o 
   6  11   3       54.52       67.72      8.84 o 
  -5  12   3        4.40        7.96      4.11 o 
  -4  12   3       56.75       64.12      7.34 o 
  -3  12   3        0.62        2.52      2.81 o 
  -2  12   3       11.16        9.30      3.55 o 
  -1  12   3       74.20       62.79      8.65 o 
   0  12   3        4.47        0.00      6.74 o 
   1  12   3       72.91       75.12      5.52 o 
   2  12   3       11.40        8.29      2.99 o 
   3  12   3        0.69        1.03      2.62 o 
   4  12   3       56.96       53.56      5.35 o 
   5  12   3        3.88        0.00      4.95 o 
  -4  13   3       13.41       19.92      5.07 o 
  -3  13   3        0.91        2.75      3.03 o 
  -2  13   3       21.77       20.73      5.68 o 
  -1  13   3       30.75       33.12      6.10 o 
   0  13   3        2.25        0.00      3.76 o 
   1  13   3       30.71       38.94      4.86 o 
   2  13   3       21.83       22.84      4.10 o 
   3  13   3        0.93        0.00      2.90 o 
   4  13   3       14.11        9.70      4.32 o 
  -2  14   3        4.67        5.67      6.90 o 
  -1  14   3        7.08       11.53      4.99 o 
   0  14   3        3.70        7.10      4.62 o 
   1  14   3        6.99       12.55      5.05 o 
   2  14   3        4.35        1.14      3.40 o 
   0   0   4        9.45        8.53      1.21 o 
   1   0   4      118.15      133.31      5.42 o 
   2   0   4     3639.47     3681.36     45.99 o 
   3   0   4     1180.45     1217.67     19.01 o 
   4   0   4       24.96       17.79      2.12 o 
   5   0   4       14.02       15.94      2.46 o 
   6   0   4      226.72      245.89      8.72 o 
   7   0   4        0.36        0.00      3.95 o 
   8   0   4       23.53       34.90      7.01 o 
   9   0   4        2.67        4.72      5.72 o 
 -10   1   4        0.79        0.00      6.08 o 
  -9   1   4       10.37        0.00      5.56 o 
  -8   1   4        3.58        7.90      5.73 o 
  -7   1   4       36.71       36.64      4.33 o 
  -6   1   4       56.88       57.55      4.35 o 
  -5   1   4      180.97      180.28      5.38 o 
  -4   1   4      600.65      650.33     13.33 o 
  -3   1   4      461.83      442.22      7.21 o 
  -2   1   4      423.90      396.24      5.98 o 
  -1   1   4      539.23      555.44      7.71 o 
   0   1   4        2.42        1.53      0.67 o 
   1   1   4      557.15      560.63      9.19 o 
   2   1   4      392.20      353.79      6.86 o 
   3   1   4      462.31      442.13     10.10 o 
   4   1   4      576.57      622.18     20.04 o 
   5   1   4      181.44      170.80      9.54 o 
   6   1   4       56.60       55.04      6.28 o 
   7   1   4       35.57       40.54      6.53 o 
   8   1   4        3.41        3.55      4.84 o 
 -10   2   4        3.62        7.14      7.28 o 
  -9   2   4        0.19        8.52      6.38 o 
  -8   2   4       34.30       30.63      7.69 o 
  -7   2   4        5.98        2.58      2.93 o 
  -6   2   4       35.28       30.04      2.86 o 
  -5   2   4       77.82       70.54      3.99 o 
  -4   2   4      247.57      258.77     12.48 o 
  -3   2   4      845.40      860.01     12.36 o 
  -2   2   4     1675.71     1606.53     18.65 o 
  -1   2   4     2155.30     2123.87     24.72 o 
   0   2   4      911.90      918.38     10.95 o 
   1   2   4     2172.46     2120.79     26.77 o 
   2   2   4     1674.61     1605.12     23.95 o 
   3   2   4      877.09      851.54     25.55 o 
   4   2   4      252.61      262.86      8.17 o 
   5   2   4       78.29       76.89      6.23 o 
   6   2   4       35.56       31.04      5.13 o 
   7   2   4        6.54        7.41      3.78 o 
   8   2   4       33.42      128.50     23.78 o 
   9   2   4        0.23        2.48     43.39 o 
  10   2   4        3.60        5.10      5.04 o 
 -10   3   4        6.60        7.43      7.86 o 
  -9   3   4       32.14       26.06      8.70 o 
  -8   3   4       33.73       30.58      8.03 o 
  -7   3   4       69.32       63.65      5.46 o 
  -6   3   4      167.11      185.12      6.32 o 
  -5   3   4       93.35       98.71      4.85 o 
  -4   3   4      435.07      452.84      9.21 o 
  -3   3   4       35.08       37.30      2.08 o 
  -2   3   4      771.48      792.41     10.23 o 
  -1   3   4     1641.17     1573.60     16.73 o 
   0   3   4      172.64      174.82      3.11 o 
   1   3   4     1645.11     1592.08     18.49 o 
   2   3   4      747.43      787.55     10.15 o 
   3   3   4       39.92       39.67      2.12 o 
   4   3   4      419.49      428.18      9.99 o 
   5   3   4       98.14      102.72      4.05 o 
   6   3   4      163.22      192.27      6.76 o 
   7   3   4       72.19       58.40     14.78 o 
   8   3   4       32.68       30.35     11.76 o 
   9   3   4       32.10       42.04     15.52 o 
  10   3   4        6.41        9.16     28.85 o 
  -9   4   4       17.18       23.22      8.35 o 
  -8   4   4      174.39      225.14     16.52 o 
  -7   4   4      188.11      186.48      8.26 o 
  -6   4   4      173.06      186.40      7.50 o 
  -5   4   4       63.18       58.20      3.34 o 
  -4   4   4      504.98      500.59     10.06 o 
  -3   4   4       22.82       23.08      1.87 o 
  -2   4   4     1498.77     1504.78     18.29 o 
  -1   4   4       89.09       80.76      2.47 o 
   0   4   4       14.71       14.18      1.25 o 
   1   4   4       90.22       82.83      2.51 o 
   2   4   4     1477.76     1492.61     17.86 o 
   3   4   4       20.74       16.82      2.05 o 
   4   4   4      490.21      486.82      9.01 o 
   5   4   4       65.91       62.14      6.03 o 
   6   4   4      174.75      171.50      7.00 o 
   7   4   4      187.50      178.74      9.94 o 
   8   4   4      176.75      203.60     27.92 o 
   9   4   4       17.14       13.52      4.92 o 
  -9   5   4       16.70       13.66      8.22 o 
  -8   5   4        9.99        9.00      7.15 o 
  -7   5   4      105.06      103.57      6.32 o 
  -6   5   4        7.32        4.33      2.51 o 
  -5   5   4      363.07      376.50     15.67 o 
  -4   5   4      325.04      316.44      7.67 o 
  -3   5   4      370.97      361.49      8.05 o 
  -2   5   4      851.82      838.24     14.67 o 
  -1   5   4     1570.24     1592.04     17.35 o 
   0   5   4        1.08        3.11      0.93 o 
   1   5   4     1555.87     1567.69     60.15 o 
   2   5   4      841.35      848.00     17.49 o 
   3   5   4      382.29      369.37     13.46 o 
   4   5   4      326.03      318.61      8.52 o 
   5   5   4      362.52      352.84      9.82 o 
   6   5   4        7.91        5.82      2.43 o 
   7   5   4      104.93       91.12      8.46 o 
   8   5   4       10.61        6.49      3.64 o 
   9   5   4       17.82       16.74      5.13 o 
  -9   6   4       14.58       19.18      9.06 o 
  -8   6   4       16.55       15.27      5.73 o 
  -7   6   4        3.49        1.77      2.78 o 
  -6   6   4       44.90       40.19      5.31 o 
  -5   6   4      125.71      119.74      4.94 o 
  -4   6   4       59.83       67.08      6.66 o 
  -3   6   4      186.04      182.83      5.54 o 
  -2   6   4      363.08      366.93      8.33 o 
  -1   6   4      229.22      273.80      4.73 o 
   0   6   4      372.46      380.70      6.24 o 
   1   6   4      229.52      276.62      4.90 o 
   2   6   4      373.07      371.36      8.87 o 
   3   6   4      180.59      177.15      6.06 o 
   4   6   4       62.52       63.96      4.17 o 
   5   6   4      122.36      113.88      5.59 o 
   6   6   4       45.57       48.22      4.47 o 
   7   6   4        4.04        5.70      2.70 o 
   8   6   4       15.85       16.13      4.33 o 
   9   6   4       14.46       11.17      6.56 o 
  -8   7   4       12.50       18.49      8.00 o 
  -7   7   4       40.15       55.16      5.46 o 
  -6   7   4       55.28       56.11     10.62 o 
  -5   7   4      313.03      316.07     24.28 o 
  -4   7   4       19.04       20.83      2.58 o 
  -3   7   4      573.22      573.74     16.24 o 
  -2   7   4       75.03       60.42      3.58 o 
  -1   7   4      204.49      212.17      5.92 o 
   0   7   4        1.38        2.05      1.12 o 
   1   7   4      203.46      201.80      6.12 o 
   2   7   4       72.42       70.20      9.62 o 
   3   7   4      563.34      553.31     12.56 o 
   4   7   4       19.33       23.14      3.06 o 
   5   7   4      316.88      319.34      9.80 o 
   6   7   4       56.91       55.18      9.95 o 
   7   7   4       42.89       35.09      4.43 o 
   8   7   4       13.19       12.44      3.66 o 
  -8   8   4       12.52        8.00      3.88 o 
  -7   8   4       21.42       22.40      4.31 o 
  -6   8   4       35.07       29.73      4.43 o 
  -5   8   4       98.80       84.56     12.11 o 
  -4   8   4       44.79       47.04      3.70 o 
  -3   8   4      195.12      205.80      6.71 o 
  -2   8   4       18.15       20.59      2.95 o 
  -1   8   4      153.96      141.89      5.63 o 
   0   8   4       72.37       74.56      5.36 o 
   1   8   4      155.06      139.50      5.40 o 
   2   8   4       19.38       16.50      2.60 o 
   3   8   4      190.78      185.45      6.74 o 
   4   8   4       46.05       43.27      5.03 o 
   5   8   4       97.77       95.70      5.81 o 
   6   8   4       33.25       28.15      3.99 o 
   7   8   4       20.51       18.76      3.76 o 
   8   8   4       12.06       14.64      3.92 o 
  -7   9   4        9.23       10.70      3.55 o 
  -6   9   4        6.57        6.34      3.63 o 
  -5   9   4        6.94        3.71      3.02 o 
  -4   9   4        7.42        8.52      2.47 o 
  -3   9   4      158.19      158.35      6.26 o 
  -2   9   4       25.78       25.12      3.09 o 
  -1   9   4       79.90       89.13      5.89 o 
   0   9   4      425.12      406.41     10.32 o 
   1   9   4       79.34       86.65      4.69 o 
   2   9   4       28.09       28.49      4.93 o 
   3   9   4      159.19      160.38      6.57 o 
   4   9   4        8.47        9.79      2.58 o 
   5   9   4        6.58        6.35      2.67 o 
   6   9   4        6.88        5.48      2.74 o 
   7   9   4        9.14        7.01      3.14 o 
  -7  10   4        0.17        0.00      2.93 o 
  -6  10   4       11.47       12.12      3.84 o 
  -5  10   4       23.34       22.58      6.82 o 
  -4  10   4       12.65       13.03      3.03 o 
  -3  10   4       63.50       64.03      5.53 o 
  -2  10   4       93.27       92.70      4.57 o 
  -1  10   4       88.22       94.15      9.46 o 
   0  10   4        0.27        0.00      1.81 o 
   1  10   4       82.63       66.00      5.09 o 
   2  10   4       90.99       81.28      5.11 o 
   3  10   4       63.31       63.95      4.76 o 
   4  10   4       12.24       11.75      3.00 o 
   5  10   4       23.16       20.06      3.52 o 
   6  10   4       10.78        8.64      3.15 o 
   7  10   4        0.22        1.56      2.93 o 
  -6  11   4        0.48        0.00      3.02 o 
  -5  11   4       14.42       15.69      4.01 o 
  -4  11   4      107.93      105.36      5.52 o 
  -3  11   4       47.96       52.16      4.68 o 
  -2  11   4       36.21       36.51      4.12 o 
  -1  11   4      131.59      119.04      8.15 o 
   0  11   4      116.65      123.31     18.29 o 
   1  11   4      131.41      132.47      6.53 o 
   2  11   4       38.48       36.49      9.98 o 
   3  11   4       46.50       43.27      4.53 o 
   4  11   4      109.53      107.36      8.57 o 
   5  11   4       14.00       18.14      3.70 o 
   6  11   4        0.48        0.00      2.64 o 
  -5  12   4       50.37       55.88      5.84 o 
  -4  12   4        6.93        4.05      4.41 o 
  -3  12   4       78.25       78.36      6.50 o 
  -2  12   4       42.90       44.96      6.47 o 
  -1  12   4       35.45       28.46      5.26 o 
   0  12   4       29.44       28.92      4.16 o 
   1  12   4       38.02       41.59      4.54 o 
   2  12   4       44.72       42.19      4.75 o 
   3  12   4       79.48       75.54      5.75 o 
   4  12   4        6.84        8.09      3.09 o 
   5  12   4       50.93       50.98      6.53 o 
  -4  13   4        1.55        5.58      4.26 o 
  -3  13   4       45.60       48.94      5.38 o 
  -2  13   4       16.06       10.19      4.41 o 
  -1  13   4       31.85       41.06      6.25 o 
   0  13   4      110.89      104.42     12.04 o 
   1  13   4       32.26       38.26      4.72 o 
   2  13   4       16.35       23.29      4.25 o 
   3  13   4       46.03       55.16      6.12 o 
   4  13   4        1.14        0.07      2.98 o 
  -2  14   4        4.14        3.93      4.61 o 
  -1  14   4       12.92       12.98      5.12 o 
   0  14   4        1.04        1.49      3.99 o 
   1  14   4       12.76       12.85      3.91 o 
   2  14   4        4.72        3.34      3.32 o 
   1   0   5       68.60       71.35      1.96 o 
   2   0   5       41.20       46.12      3.27 o 
   3   0   5      516.55      499.37      8.95 o 
   4   0   5       39.27       38.64      2.71 o 
   5   0   5       38.96       34.98      5.68 o 
   6   0   5       12.88       14.46      4.59 o 
   7   0   5       93.27      100.53      9.41 o 
   8   0   5       19.63       16.14      6.16 o 
   9   0   5        9.89       13.27      6.64 o 
 -10   1   5        6.86       18.13      7.86 o 
  -9   1   5       22.82       33.98      8.07 o 
  -8   1   5        0.11        1.24      4.71 o 
  -7   1   5      148.18      161.91     12.06 o 
  -6   1   5       13.53       20.75      3.03 o 
  -5   1   5      325.75      310.64      7.30 o 
  -4   1   5      279.26      281.69      6.28 o 
  -3   1   5      466.45      461.96     13.40 o 
  -2   1   5      477.05      416.36      6.34 o 
  -1   1   5      216.14      206.25      6.59 o 
   0   1   5    13615.66    13422.80    184.82 o 
   1   1   5      218.00      203.75      9.20 o 
   2   1   5      481.96      421.71      7.85 o 
   3   1   5      475.46      467.86     21.17 o 
   4   1   5      270.53      289.59     11.86 o 
   5   1   5      328.03      329.69     13.93 o 
   6   1   5       12.21       19.12      4.71 o 
   7   1   5      151.24      154.37     10.88 o 
   8   1   5        0.09        0.81      4.45 o 
 -10   2   5        8.48       25.85      8.78 o 
  -9   2   5       14.46       10.56      6.76 o 
  -8   2   5       46.34       41.80      8.63 o 
  -7   2   5        9.52        7.19      4.62 o 
  -6   2   5      233.57      221.20      6.89 o 
  -5   2   5       43.59       50.59      3.03 o 
  -4   2   5      111.22       96.32      4.59 o 
  -3   2   5      505.24      487.71      6.94 o 
  -2   2   5      749.57      686.97      8.71 o 
  -1   2   5     1017.01      990.45     14.57 o 
   0   2   5     3229.13     3226.39     35.77 o 
   1   2   5     1012.47     1014.22     13.58 o 
   2   2   5      734.13      658.46     15.33 o 
   3   2   5      515.39      472.53     14.87 o 
   4   2   5      115.76      111.60     10.05 o 
   5   2   5       40.77       57.79      5.49 o 
   6   2   5      226.92      250.58     12.34 o 
   7   2   5        9.40        8.13      4.41 o 
   8   2   5       47.13      240.52     43.78 o 
  10   2   5        8.65       11.89      6.24 o 
  -9   3   5        3.70        2.90      6.13 o 
  -8   3   5       62.34       62.94      9.97 o 
  -7   3   5        6.61        8.73      3.22 o 
  -6   3   5      150.09      152.18      5.61 o 
  -5   3   5      140.54      146.23      7.73 o 
  -4   3   5      449.04      439.14      7.73 o 
  -3   3   5     1314.84     1281.60     20.15 o 
  -2   3   5     1474.54     1395.41     16.82 o 
  -1   3   5      578.61      575.38      6.92 o 
   0   3   5     1851.01     1744.42     33.38 o 
   1   3   5      565.30      564.28      7.60 o 
   2   3   5     1456.22     1405.07     16.93 o 
   3   3   5     1296.92     1257.42     19.42 o 
   4   3   5      443.30      417.32      9.37 o 
   5   3   5      137.25      142.41      5.42 o 
   6   3   5      147.30      143.98      7.17 o 
   7   3   5        5.61        6.64      4.25 o 
   8   3   5       61.48       77.13     30.53 o 
   9   3   5        3.85        1.80      5.19 o 
  -9   4   5       35.18       41.06      9.88 o 
  -8   4   5       94.85      109.27     12.14 o 
  -7   4   5       29.11       30.54      4.24 o 
  -6   4   5      149.82      145.25      5.64 o 
  -5   4   5      278.19      276.43      7.55 o 
  -4   4   5      455.14      495.12      8.76 o 
  -3   4   5      298.29      298.72      5.99 o 
  -2   4   5      258.45      269.59      4.85 o 
  -1   4   5      139.90      144.29      2.81 o 
   0   4   5      657.67      725.47      9.54 o 
   1   4   5      151.50      155.29      3.08 o 
   2   4   5      270.37      286.09      6.26 o 
   3   4   5      314.04      326.78     10.16 o 
   4   4   5      451.45      481.11     16.08 o 
   5   4   5      284.71      296.34      8.94 o 
   6   4   5      149.81      131.63      6.64 o 
   7   4   5       30.17       32.13      7.73 o 
   8   4   5       93.11      105.21     27.65 o 
   9   4   5       34.83       30.36      8.04 o 
  -9   5   5        6.30        1.71      6.68 o 
  -8   5   5       19.55       25.28      8.29 o 
  -7   5   5       19.75       32.92     10.79 o 
  -6   5   5       33.26       31.91      5.42 o 
  -5   5   5      140.13      142.89      6.69 o 
  -4   5   5       36.38       36.07      2.38 o 
  -3   5   5     1009.82     1036.64     15.52 o 
  -2   5   5      271.76      301.95      5.54 o 
  -1   5   5     5563.58     5984.47     61.31 o 
   0   5   5        2.11        8.47      4.02 o 
   1   5   5     5591.09     6137.92     66.88 o 
   2   5   5      291.10      321.96      5.17 o 
   3   5   5     1017.78     1045.95     23.60 o 
   4   5   5       36.25       35.32      2.38 o 
   5   5   5      137.20      131.78      7.14 o 
   6   5   5       32.08       27.65      3.72 o 
   7   5   5       19.13       11.04      3.05 o 
   8   5   5       19.63       21.56      6.79 o 
   9   5   5        6.41        9.16      4.34 o 
  -9   6   5        7.94       16.66      8.25 o 
  -8   6   5       17.49       28.36      8.78 o 
  -7   6   5       40.10       40.39      5.11 o 
  -6   6   5       87.43       83.32      5.15 o 
  -5   6   5       50.50       41.06      5.98 o 
  -4   6   5       22.24       20.40      2.17 o 
  -3   6   5      436.67      427.20      8.25 o 
  -2   6   5        1.49        4.26      1.37 o 
  -1   6   5      799.76      738.34      9.60 o 
   0   6   5       23.91       16.31      1.43 o 
   1   6   5      805.72      741.30     10.19 o 
   2   6   5        1.21        0.20      1.14 o 
   3   6   5      428.47      416.77      8.05 o 
   4   6   5       22.71       25.24      3.05 o 
   5   6   5       50.59       32.32      3.84 o 
   6   6   5       86.97       92.22      5.82 o 
   7   6   5       39.12       44.16      4.82 o 
   8   6   5       17.49       17.11      4.63 o 
   9   6   5        7.96        7.26      6.55 o 
  -8   7   5       16.17       24.98      8.91 o 
  -7   7   5        9.47        8.42      2.82 o 
  -6   7   5       83.58       85.96      7.81 o 
  -5   7   5      196.61      186.37      6.89 o 
  -4   7   5      183.36      198.02      6.29 o 
  -3   7   5      217.73      214.71      5.76 o 
  -2   7   5      151.17      150.22      4.52 o 
  -1   7   5      884.76      896.96     11.58 o 
   0   7   5       30.06       25.50      1.85 o 
   1   7   5      881.29      925.87     14.47 o 
   2   7   5      144.50      143.85      5.20 o 
   3   7   5      223.02      211.51      7.07 o 
   4   7   5      190.43      191.38      7.06 o 
   5   7   5      201.06      213.11     11.20 o 
   6   7   5       86.80       89.77      5.89 o 
   7   7   5        9.47        7.33      3.08 o 
   8   7   5       16.48       17.53      3.86 o 
  -8   8   5        9.39        8.20      7.48 o 
  -7   8   5       43.01       44.51      4.81 o 
  -6   8   5       11.25        8.87      4.32 o 
  -5   8   5      130.57      128.17      6.05 o 
  -4   8   5      276.61      264.93      7.05 o 
  -3   8   5       67.60       75.91      3.84 o 
  -2   8   5     1018.01      984.79     15.99 o 
  -1   8   5      238.98      238.39      5.95 o 
   0   8   5       28.37       29.34      2.45 o 
   1   8   5      232.08      227.83      5.85 o 
   2   8   5     1012.28      993.86     19.10 o 
   3   8   5       67.86       71.32      4.66 o 
   4   8   5      277.24      263.10     10.80 o 
   5   8   5      126.78      116.93      9.69 o 
   6   8   5       11.01       13.67      4.24 o 
   7   8   5       41.97       35.83      4.72 o 
   8   8   5        9.29        5.40      3.00 o 
  -7   9   5        1.81        8.79      3.34 o 
  -6   9   5       51.40       54.73      5.04 o 
  -5   9   5       75.03       76.79      8.91 o 
  -4   9   5        9.05        3.94      2.51 o 
  -3   9   5      114.20      110.63      4.69 o 
  -2   9   5      260.36      250.61      6.76 o 
  -1   9   5       58.02       60.90      5.44 o 
   0   9   5      472.41      461.28     11.50 o 
   1   9   5       58.67       57.43      5.81 o 
   2   9   5      268.22      261.14      8.19 o 
   3   9   5      112.88      105.13      5.56 o 
   4   9   5        8.81        0.88      3.41 o 
   5   9   5       73.21       76.61      5.61 o 
   6   9   5       50.98       56.36      5.43 o 
   7   9   5        1.94        1.25      2.76 o 
  -7  10   5        8.52       10.30      3.72 o 
  -6  10   5       55.70       65.80      7.93 o 
  -5  10   5       14.67       12.41      3.53 o 
  -4  10   5       73.01       82.40      5.57 o 
  -3  10   5       88.51      103.56      4.88 o 
  -2  10   5       12.38       15.58      3.02 o 
  -1  10   5       31.46       30.49      4.71 o 
   0  10   5      825.86      790.10     24.63 o 
   1  10   5       34.37       31.22      3.61 o 
   2  10   5       13.76       20.31      4.17 o 
   3  10   5       90.03       89.41      5.53 o 
   4  10   5       70.70       74.37      5.43 o 
   5  10   5       15.07       11.30      3.23 o 
   6  10   5       55.51       50.08      5.32 o 
   7  10   5        8.56        7.89      3.47 o 
  -6  11   5       15.96       15.85      4.13 o 
  -5  11   5       56.13       66.32      5.74 o 
  -4  11   5       19.59       28.45      4.11 o 
  -3  11   5       47.91       51.90      4.68 o 
  -2  11   5       64.66       66.43      5.22 o 
  -1  11   5       52.30       56.66      6.14 o 
   0  11   5       22.03       22.80      3.51 o 
   1  11   5       52.80       58.32      5.61 o 
   2  11   5       61.59       59.13      6.15 o 
   3  11   5       48.46       58.42      5.43 o 
   4  11   5       20.30       21.69      4.56 o 
   5  11   5       56.23       56.85      6.14 o 
   6  11   5       16.70       11.26      4.20 o 
  -5  12   5       13.89       12.79      3.88 o 
  -4  12   5       20.15       21.78      6.83 o 
  -3  12   5       54.56       62.78      8.19 o 
  -2  12   5        7.72        4.25      3.67 o 
  -1  12   5       50.21       43.58      5.99 o 
   0  12   5       42.45       40.55      4.51 o 
   1  12   5       49.20       54.70      5.02 o 
   2  12   5        8.32       11.06      3.15 o 
   3  12   5       52.67       56.98      5.27 o 
   4  12   5       21.53       22.38      3.93 o 
   5  12   5       13.51       11.02      3.56 o 
  -4  13   5        2.37        2.30      5.68 o 
  -3  13   5       15.24       12.11      7.39 o 
  -2  13   5       14.65       14.23      4.72 o 
  -1  13   5       30.21       30.45      5.69 o 
   0  13   5        5.80        8.38      4.29 o 
   1  13   5       29.77       32.47      4.53 o 
   2  13   5       14.78       17.81      5.00 o 
   3  13   5       15.76       20.21      4.14 o 
   4  13   5        2.20        0.00      2.85 o 
  -1  14   5        1.66        6.39      4.61 o 
   0  14   5        0.04        0.00      3.93 o 
   1  14   5        1.71        2.41      3.74 o 
   0   0   6        0.75        0.23      0.99 o 
   1   0   6      162.41      168.13      5.47 o 
   2   0   6     3843.27     3772.21    121.13 o 
   3   0   6      138.16      152.31      3.05 o 
   4   0   6     1047.80     1004.36     19.35 o 
   5   0   6       26.78       20.67      4.40 o 
   6   0   6       86.49       86.07      8.30 o 
   7   0   6       10.23        4.59      4.41 o 
   8   0   6        1.68        0.00      4.50 o 
   9   0   6       16.84       33.43      7.65 o 
 -10   1   6        3.19        0.00      6.02 o 
  -9   1   6       10.96        1.94      6.36 o 
  -8   1   6        7.52        2.21      4.82 o 
  -7   1   6       13.72       13.48      5.53 o 
  -6   1   6       89.61       86.36      8.42 o 
  -5   1   6      174.79      167.94      4.86 o 
  -4   1   6      144.54      138.46      4.23 o 
  -3   1   6     1116.19     1096.03     31.38 o 
  -2   1   6      606.86      610.55     10.64 o 
  -1   1   6     3932.57     4025.14     49.33 o 
   0   1   6      121.16      128.52      3.23 o 
   1   1   6     3961.41     4000.31     56.79 o 
   2   1   6      603.15      590.88     10.45 o 
   3   1   6     1098.19     1031.72     20.61 o 
   4   1   6      141.85      128.11      5.58 o 
   5   1   6      174.65      181.22     10.08 o 
   6   1   6       89.76       96.62      8.07 o 
   7   1   6       13.79        8.72      4.70 o 
   8   1   6        7.83        6.03      4.96 o 
 -10   2   6        5.58        5.22      7.18 o 
  -9   2   6        0.67        0.00      5.53 o 
  -8   2   6       67.93       68.86      9.88 o 
  -7   2   6      117.67      122.52     11.29 o 
  -6   2   6      207.16      199.03     12.49 o 
  -5   2   6      224.90      218.71     10.06 o 
  -4   2   6      474.32      483.91      9.43 o 
  -3   2   6      903.84      911.29     14.80 o 
  -2   2   6      900.05      919.55     14.65 o 
  -1   2   6      131.72      140.24      3.65 o 
   0   2   6     6009.78     5936.44     72.88 o 
   1   2   6      130.51      133.87      4.30 o 
   2   2   6      914.16      945.95     16.97 o 
   3   2   6      896.23      891.17     18.20 o 
   4   2   6      482.68      499.37     10.14 o 
   5   2   6      220.84      208.46     10.35 o 
   6   2   6      210.72      234.94     12.09 o 
   7   2   6      115.86      137.24     10.04 o 
  10   2   6        5.52        0.00      4.45 o 
  -9   3   6        0.13        1.25      6.09 o 
  -8   3   6       45.99       52.70      9.34 o 
  -7   3   6        0.09        1.87      4.74 o 
  -6   3   6       86.87       97.26      5.57 o 
  -5   3   6       28.57       31.41      2.59 o 
  -4   3   6      228.94      229.33      5.75 o 
  -3   3   6      427.29      415.63      6.37 o 
  -2   3   6      373.89      368.62      5.94 o 
  -1   3   6     1275.16     1256.31     14.96 o 
   0   3   6      148.60      159.15      3.10 o 
   1   3   6     1250.21     1207.96     14.83 o 
   2   3   6      376.31      378.08      5.87 o 
   3   3   6      414.22      404.30      7.23 o 
   4   3   6      225.08      228.90      6.52 o 
   5   3   6       29.36       35.14      3.14 o 
   6   3   6       83.37       92.69      6.18 o 
   7   3   6        0.14        0.08      7.05 o 
   8   3   6       44.01       50.49     51.89 o 
   9   3   6        0.12        0.00      7.58 o 
  -9   4   6       74.75      100.01     13.21 o 
  -8   4   6        5.02        3.18      6.06 o 
  -7   4   6       35.46       34.17      7.94 o 
  -6   4   6        7.59        7.71      2.78 o 
  -5   4   6       60.35       62.23      3.56 o 
  -4   4   6      432.06      414.09      7.64 o 
  -3   4   6      383.67      379.71      6.66 o 
  -2   4   6      900.28      966.20     12.45 o 
  -1   4   6     1465.72     1479.76     17.71 o 
   0   4   6        0.17        0.13      0.91 o 
   1   4   6     1460.13     1459.35     17.73 o 
   2   4   6      880.12      919.81     12.05 o 
   3   4   6      372.56      362.49      6.09 o 
   4   4   6      429.11      396.64      8.14 o 
   5   4   6       59.15       58.22      3.37 o 
   6   4   6        7.38        8.61      2.69 o 
   7   4   6       37.35       49.93      8.79 o 
   8   4   6        5.15        7.99      3.90 o 
   9   4   6       74.69       87.33     37.25 o 
  -9   5   6        0.27        0.00      6.47 o 
  -8   5   6       16.91       16.18      7.41 o 
  -7   5   6       13.64        2.95      5.57 o 
  -6   5   6       19.80       19.63      2.77 o 
  -5   5   6       28.26       27.10      3.40 o 
  -4   5   6      213.47      207.59      6.24 o 
  -3   5   6      351.89      366.12      7.11 o 
  -2   5   6       79.97       96.92      3.91 o 
  -1   5   6      680.51      737.74     10.24 o 
   0   5   6      808.50      843.22     11.25 o 
   1   5   6      684.86      762.27     10.30 o 
   2   5   6       83.64       98.73      2.59 o 
   3   5   6      358.24      376.63      7.85 o 
   4   5   6      224.23      228.78      5.76 o 
   5   5   6       27.94       24.29      3.24 o 
   6   5   6       17.56        9.84      4.29 o 
   7   5   6       13.35       18.39      4.32 o 
   8   5   6       16.35       20.90      5.21 o 
   9   5   6        0.25        1.64      3.83 o 
  -9   6   6        3.26        5.14      7.71 o 
  -8   6   6        1.80        2.74      6.26 o 
  -7   6   6       92.01       92.81     11.59 o 
  -6   6   6       78.80       78.97     11.28 o 
  -5   6   6      168.10      179.35      6.32 o 
  -4   6   6      225.98      215.94      6.62 o 
  -3   6   6        1.32        1.28      1.27 o 
  -2   6   6      183.44      189.65      4.42 o 
  -1   6   6      117.32      131.53      3.48 o 
   0   6   6        1.48        0.70      0.97 o 
   1   6   6      114.95      123.07      3.17 o 
   2   6   6      185.24      208.71      8.28 o 
   3   6   6        1.17        2.72      2.14 o 
   4   6   6      224.27      231.93      7.67 o 
   5   6   6      171.40      182.40      7.21 o 
   6   6   6       78.23       69.78      5.23 o 
   7   6   6       92.83      115.40      8.52 o 
   8   6   6        1.89        0.88      3.69 o 
   9   6   6        2.94        4.49      4.03 o 
  -8   7   6        5.38       17.30      7.88 o 
  -7   7   6       11.41       13.77      4.08 o 
  -6   7   6       81.61       85.92      5.26 o 
  -5   7   6        6.34        7.65      2.60 o 
  -4   7   6      241.12      240.88      7.36 o 
  -3   7   6       24.94       28.20      2.51 o 
  -2   7   6      112.50      102.03      3.80 o 
  -1   7   6       73.44       84.46      3.05 o 
   0   7   6      390.53      425.12      8.23 o 
   1   7   6       72.51       91.23      3.52 o 
   2   7   6      107.54      101.06      3.72 o 
   3   7   6       24.42       27.67      3.15 o 
   4   7   6      233.05      219.48      7.72 o 
   5   7   6        6.30        4.50      2.37 o 
   6   7   6       83.76       66.89      5.34 o 
   7   7   6       11.38        6.99      2.93 o 
   8   7   6        6.26       14.56      3.87 o 
  -8   8   6        0.92        6.79      7.63 o 
  -7   8   6       25.60       32.45      5.17 o 
  -6   8   6       71.11       68.44      5.06 o 
  -5   8   6        4.93        9.34      2.77 o 
  -4   8   6      113.43      104.68      5.29 o 
  -3   8   6       68.01       70.30      3.88 o 
  -2   8   6      263.90      277.83      7.84 o 
  -1   8   6       16.95       17.75      2.14 o 
   0   8   6      228.30      230.99      5.95 o 
   1   8   6       17.81       16.28      2.05 o 
   2   8   6      269.22      271.97      8.18 o 
   3   8   6       69.94       64.02      4.50 o 
   4   8   6      111.09      105.27      5.76 o 
   5   8   6        5.56        4.55      2.44 o 
   6   8   6       70.89       70.70      8.99 o 
   7   8   6       25.96       28.12      4.43 o 
   8   8   6        0.89        0.00      2.91 o 
  -7   9   6        5.96        6.98      4.04 o 
  -6   9   6        2.05        0.62      2.56 o 
  -5   9   6       23.82       18.83      3.53 o 
  -4   9   6       37.68       37.16      3.95 o 
  -3   9   6       97.38       98.86      4.53 o 
  -2   9   6      178.21      185.43      5.81 o 
  -1   9   6      284.83      292.99      8.68 o 
   0   9   6      132.87      124.50      5.48 o 
   1   9   6      288.44      285.64     14.56 o 
   2   9   6      179.31      192.30      6.96 o 
   3   9   6       99.27       86.39      5.31 o 
   4   9   6       38.12       37.70      4.16 o 
   5   9   6       24.14       18.98      3.50 o 
   6   9   6        1.55        3.51      2.83 o 
   7   9   6        6.00        5.71      3.68 o 
  -7  10   6        0.54        0.44      3.81 o 
  -6  10   6        1.98        2.00      3.05 o 
  -5  10   6        8.81       10.61      3.90 o 
  -4  10   6       74.00       75.69      5.33 o 
  -3  10   6        0.24        0.00      1.89 o 
  -2  10   6      356.55      376.93     13.09 o 
  -1  10   6      120.40      131.49      7.70 o 
   0  10   6      198.44      228.10      7.82 o 
   1  10   6      119.95      122.98      5.91 o 
   2  10   6      346.85      369.98     10.61 o 
   3  10   6        0.35        1.01      2.07 o 
   4  10   6       72.77       70.27      6.63 o 
   5  10   6        8.93        8.83      3.07 o 
   6  10   6        2.15        0.00      2.57 o 
   7  10   6        0.61        0.00      2.78 o 
  -6  11   6        8.79        1.36      3.35 o 
  -5  11   6        9.98        5.05      3.31 o 
  -4  11   6       13.24        9.50      5.28 o 
  -3  11   6      133.93      133.79      9.74 o 
  -2  11   6       20.22       17.18      4.53 o 
  -1  11   6      169.87      187.13      9.63 o 
   0  11   6      105.69      100.01      5.75 o 
   1  11   6      167.21      190.52     15.92 o 
   2  11   6       20.58       15.49      3.52 o 
   3  11   6      132.49      130.57      6.77 o 
   4  11   6       13.55        8.10      3.07 o 
   5  11   6       10.11        7.91      3.06 o 
   6  11   6        8.90        4.14      3.20 o 
  -5  12   6        9.56        7.20      3.68 o 
  -4  12   6       78.55       77.58      7.32 o 
  -3  12   6       22.25       23.09      5.07 o 
  -2  12   6       57.80       62.23      6.59 o 
  -1  12   6       36.40       32.04      5.61 o 
   0  12   6       49.30       52.80      4.97 o 
   1  12   6       36.34       38.86      4.46 o 
   2  12   6       60.03       60.46      5.28 o 
   3  12   6       22.18       25.61      4.01 o 
   4  12   6       78.42       75.20      6.11 o 
   5  12   6        9.49       12.66      3.64 o 
  -3  13   6       36.91       48.01     10.26 o 
  -2  13   6       14.70       14.26      4.94 o 
  -1  13   6      107.06      116.06      8.97 o 
   0  13   6        0.01        1.75      4.05 o 
   1  13   6      108.28      121.86     11.83 o 
   2  13   6       14.49       13.96      3.55 o 
   3  13   6       37.31       40.48      5.40 o 
   0  14   6       19.29       11.30      5.07 o 
   1   0   7        0.32        1.06      1.02 o 
   2   0   7        1.13        1.75      1.40 o 
   3   0   7       90.64       77.30      2.43 o 
   4   0   7       95.78       90.98      2.84 o 
   5   0   7        0.01        0.00      2.64 o 
   6   0   7        9.49        2.45      3.82 o 
   7   0   7       10.31       10.44      4.80 o 
   8   0   7       26.64       27.80      7.07 o 
   9   0   7        5.05        6.94      6.30 o 
 -10   1   7        2.47        9.12      7.16 o 
  -9   1   7       26.76       34.73      8.63 o 
  -8   1   7       36.98       31.86      7.54 o 
  -7   1   7       25.20       27.89      7.06 o 
  -6   1   7      118.62      109.07      9.71 o 
  -5   1   7      165.00      165.23     10.82 o 
  -4   1   7      375.62      393.94      8.02 o 
  -3   1   7      244.99      244.32      9.31 o 
  -2   1   7      407.71      450.21     18.58 o 
  -1   1   7      818.68      796.74      9.71 o 
   0   1   7       71.61       83.06      3.30 o 
   1   1   7      822.37      791.82     14.68 o 
   2   1   7      416.30      451.01      8.70 o 
   3   1   7      239.57      236.19      6.95 o 
   4   1   7      371.31      398.83     10.60 o 
   5   1   7      170.45      152.19      9.27 o 
   6   1   7      119.15      109.66      8.70 o 
   7   1   7       27.98       29.65      6.17 o 
   8   1   7       38.12       47.92      7.78 o 
  -9   2   7       29.23       20.41      7.53 o 
  -8   2   7       83.28       86.88     10.64 o 
  -7   2   7       50.25       49.96      8.14 o 
  -6   2   7      248.24      250.79     14.47 o 
  -5   2   7      139.56      133.80      5.62 o 
  -4   2   7      109.72      116.14      3.33 o 
  -3   2   7       29.17       31.08      1.65 o 
  -2   2   7      518.52      522.56      6.99 o 
  -1   2   7       66.92       75.81      1.84 o 
   0   2   7     1019.34     1048.06     14.33 o 
   1   2   7       62.10       68.11      2.52 o 
   2   2   7      510.62      505.12      9.31 o 
   3   2   7       26.55       28.91      2.14 o 
   4   2   7      104.88      110.31      4.75 o 
   5   2   7      139.23      130.38      8.40 o 
   6   2   7      244.94      249.69     12.45 o 
   7   2   7       50.72       50.04      6.80 o 
  -9   3   7       14.89       12.87      7.26 o 
  -8   3   7        4.28        2.17      5.49 o 
  -7   3   7       84.31       84.59     10.16 o 
  -6   3   7       44.13       55.51      8.00 o 
  -5   3   7       81.10       78.74      4.09 o 
  -4   3   7      105.76      104.54      4.81 o 
  -3   3   7      199.33      193.81      3.76 o 
  -2   3   7      685.31      667.90      8.92 o 
  -1   3   7      809.46      847.71     10.69 o 
   0   3   7      209.93      254.96      4.33 o 
   1   3   7      818.45      834.36     12.17 o 
   2   3   7      665.15      645.14      9.12 o 
   3   3   7      197.35      186.87      4.50 o 
   4   3   7      101.58      105.46      5.04 o 
   5   3   7       78.64       75.67      5.17 o 
   6   3   7       44.31       38.61      4.68 o 
   7   3   7       83.28      151.64     18.84 o 
   8   3   7        4.12        0.00      5.16 o 
   9   3   7       15.24        7.79      4.88 o 
  -9   4   7        3.83        2.94      6.62 o 
  -8   4   7       17.76        5.49      6.22 o 
  -7   4   7       17.29       19.35      6.73 o 
  -6   4   7      170.99      175.80     13.03 o 
  -5   4   7       24.42       23.66      2.47 o 
  -4   4   7      540.60      535.52     10.78 o 
  -3   4   7      241.22      241.72      4.69 o 
  -2   4   7       31.60       34.34      3.10 o 
  -1   4   7     1210.02     1171.00     14.58 o 
   0   4   7     1620.47     1751.60     20.83 o 
   1   4   7     1226.64     1187.86     14.87 o 
   2   4   7       34.96       33.75      1.67 o 
   3   4   7      252.40      247.01      5.60 o 
   4   4   7      530.50      526.86     13.06 o 
   5   4   7       26.79       31.27      2.71 o 
   6   4   7      167.73      162.47      8.31 o 
   7   4   7       16.97       14.27      5.27 o 
   8   4   7       17.75       17.32      5.32 o 
   9   4   7        3.93        0.00      7.01 o 
  -9   5   7       14.54        9.66      7.28 o 
  -8   5   7        5.52        3.88      6.42 o 
  -7   5   7       11.46       17.51      6.98 o 
  -6   5   7      112.19      104.33      6.15 o 
  -5   5   7       22.21       27.19      2.75 o 
  -4   5   7       78.20       78.16      4.75 o 
  -3   5   7        0.79        0.99      1.07 o 
  -2   5   7      416.28      436.25      7.22 o 
  -1   5   7      182.11      219.21      4.38 o 
   0   5   7      896.32      859.52     11.53 o 
   1   5   7      178.58      230.26      4.39 o 
   2   5   7      434.93      460.18      9.66 o 
   3   5   7        1.24        1.18      1.13 o 
   4   5   7       75.34       72.19      3.41 o 
   5   5   7       21.64       24.19      3.27 o 
   6   5   7      109.76      112.70      6.45 o 
   7   5   7       11.85       12.21      3.91 o 
   8   5   7        5.42        6.55      6.06 o 
   9   5   7       14.55       21.85     13.17 o 
  -9   6   7        8.33       25.67      9.94 o 
  -8   6   7       24.99       14.24      7.80 o 
  -7   6   7        5.66        0.00      5.09 o 
  -6   6   7       61.17       55.75      5.21 o 
  -5   6   7      122.88      122.58      5.20 o 
  -4   6   7      218.38      213.17      6.59 o 
  -3   6   7      348.25      352.35      7.28 o 
  -2   6   7      125.55      142.16      3.84 o 
  -1   6   7      187.17      186.67      4.24 o 
   0   6   7       12.27       15.09      2.27 o 
   1   6   7      184.26      191.13      4.10 o 
   2   6   7      123.40      141.11      4.26 o 
   3   6   7      351.40      354.46      7.48 o 
   4   6   7      221.90      227.07      7.74 o 
   5   6   7      122.23      108.44      9.25 o 
   6   6   7       62.51       59.30      6.41 o 
   7   6   7        5.61        5.74      4.20 o 
   8   6   7       24.88       23.86      5.34 o 
   9   6   7        8.42       12.86      5.27 o 
  -8   7   7        1.33       14.55      7.97 o 
  -7   7   7        4.91       10.09      6.83 o 
  -6   7   7      115.02      123.44      5.88 o 
  -5   7   7       39.52       36.81      4.39 o 
  -4   7   7      147.54      133.42      5.61 o 
  -3   7   7      169.12      162.62      4.94 o 
  -2   7   7      115.84      114.81      3.67 o 
  -1   7   7       19.98       22.88      1.90 o 
   0   7   7       24.70       22.26      1.83 o 
   1   7   7       17.27       17.84      1.98 o 
   2   7   7      105.20       99.63      6.31 o 
   3   7   7      168.42      164.61      6.33 o 
   4   7   7      153.07      160.07      6.60 o 
   5   7   7       38.69       43.34      4.36 o 
   6   7   7      117.77      119.80      9.73 o 
   7   7   7        5.07        2.29      2.63 o 
   8   7   7        1.36        0.66      2.88 o 
  -8   8   7       17.10       17.37      8.74 o 
  -7   8   7       29.79       41.01      9.68 o 
  -6   8   7       11.58        5.61      2.76 o 
  -5   8   7        3.47        7.31      2.56 o 
  -4   8   7       66.59       70.19      4.62 o 
  -3   8   7       71.96       62.47      3.51 o 
  -2   8   7       72.36       67.51      4.51 o 
  -1   8   7        2.73        3.50      1.46 o 
   0   8   7      144.75      151.91      5.02 o 
   1   8   7        1.43        1.42      1.42 o 
   2   8   7       75.50       68.74      4.41 o 
   3   8   7       70.40       67.29      7.74 o 
   4   8   7       69.92       69.04      5.05 o 
   5   8   7        3.68        5.50      2.42 o 
   6   8   7       11.32       10.27      3.16 o 
   7   8   7       29.45       36.26      4.84 o 
   8   8   7       17.16       24.43      7.46 o 
  -7   9   7        5.41        6.76      6.96 o 
  -6   9   7        6.88        1.88      2.81 o 
  -5   9   7       23.77       22.53      3.56 o 
  -4   9   7        7.47        5.60      2.55 o 
  -3   9   7        5.00        9.76      2.62 o 
  -2   9   7      129.06      122.79      5.66 o 
  -1   9   7      362.02      352.85      9.53 o 
   0   9   7      109.46      118.64      4.65 o 
   1   9   7      363.71      375.99      9.99 o 
   2   9   7      134.09      116.00      5.59 o 
   3   9   7        6.12        3.06      2.87 o 
   4   9   7        6.34        5.18      2.58 o 
   5   9   7       25.49       34.93      4.40 o 
   6   9   7        6.33        7.75      3.15 o 
   7   9   7        5.38        2.59      3.05 o 
  -6  10   7       29.31       30.98      5.23 o 
  -5  10   7       16.60       13.55      3.51 o 
  -4  10   7       56.49       57.91      4.87 o 
  -3  10   7        4.69        3.85      3.68 o 
  -2  10   7       17.38       27.00      4.69 o 
  -1  10   7       44.78       41.97      4.05 o 
   0  10   7       15.49       15.67      5.91 o 
   1  10   7       46.68       45.11      4.13 o 
   2  10   7       18.64       17.68      3.05 o 
   3  10   7        4.84        0.00      2.43 o 
   4  10   7       54.97       54.83      8.94 o 
   5  10   7       15.98       14.24      3.43 o 
   6  10   7       29.30       27.29      4.43 o 
  -6  11   7        1.00        1.32      3.45 o 
  -5  11   7       27.90       35.48      4.75 o 
  -4  11   7       13.71       14.53      3.53 o 
  -3  11   7       35.66       42.07      7.85 o 
  -2  11   7       70.57       63.81      6.42 o 
  -1  11   7       30.79       27.55      4.92 o 
   0  11   7       27.76       26.99      3.75 o 
   1  11   7       31.08       36.47      5.03 o 
   2  11   7       69.73       65.40      5.12 o 
   3  11   7       36.58       30.78      4.13 o 
   4  11   7       13.54       11.91      3.13 o 
   5  11   7       27.71       37.50      6.61 o 
   6  11   7        0.88        1.97      3.04 o 
  -5  12   7       12.17        1.66      3.65 o 
  -4  12   7       25.35       25.28      5.11 o 
  -3  12   7       36.50       43.22      9.16 o 
  -2  12   7        1.38        2.07      3.70 o 
  -1  12   7       26.37       39.44      5.93 o 
   0  12   7        0.00        0.00      2.25 o 
   1  12   7       26.01       28.95      7.60 o 
   2  12   7        1.20        1.24      4.04 o 
   3  12   7       36.47       38.28      5.69 o 
   4  12   7       25.39       27.51      4.15 o 
   5  12   7       12.40       10.60      3.75 o 
  -3  13   7        5.98        0.00      6.16 o 
  -2  13   7        2.55        0.55      5.73 o 
  -1  13   7        2.20        1.72      4.15 o 
   0  13   7        0.30        0.17      2.71 o 
   1  13   7        2.30        1.80      3.82 o 
   2  13   7        2.44        2.13      3.06 o 
   3  13   7        6.12        6.06      3.40 o 
   1   0   8      186.56      125.00      6.42 o 
   2   0   8     1406.34     1402.97     26.70 o 
   3   0   8      549.99      586.70     13.70 o 
   4   0   8        3.23        1.67      1.75 o 
   5   0   8        6.65        2.38      3.00 o 
   6   0   8        0.01        0.00      3.73 o 
   7   0   8       56.02       52.82      7.83 o 
   8   0   8       38.06       29.80      7.14 o 
   9   0   8       47.57       62.97      9.64 o 
  -9   1   8       28.48       30.29      8.40 o 
  -8   1   8       14.59       21.74      6.89 o 
  -7   1   8      171.17      185.17     12.97 o 
  -6   1   8       30.95       31.06      6.25 o 
  -5   1   8      175.65      180.67     11.11 o 
  -4   1   8      326.32      326.69      7.22 o 
  -3   1   8       51.06       52.62      2.07 o 
  -2   1   8     2008.99     1944.03     51.66 o 
  -1   1   8     3257.79     3242.12     51.56 o 
   0   1   8     8033.74     7915.06    119.33 o 
   1   1   8     3245.21     3225.84     46.63 o 
   2   1   8     2009.86     1910.34     40.82 o 
   3   1   8       55.37       56.33      5.37 o 
   4   1   8      317.51      322.41      9.39 o 
   5   1   8      171.80      169.78     10.17 o 
   6   1   8       32.69       39.74      6.17 o 
   7   1   8      171.28      190.37     12.54 o 
   8   1   8       14.93       10.91      5.44 o 
  -9   2   8        3.35        0.52      5.92 o 
  -8   2   8       16.94       10.91      6.24 o 
  -7   2   8       56.67       59.66      8.97 o 
  -6   2   8      105.54      109.75     10.16 o 
  -5   2   8      432.09      450.14     19.29 o 
  -4   2   8      557.50      542.60      9.50 o 
  -3   2   8      228.48      236.24      6.30 o 
  -2   2   8      761.12      770.85     17.01 o 
  -1   2   8      212.82      214.16      3.59 o 
   0   2   8      606.63      598.14      8.08 o 
   1   2   8      200.31      196.55      4.77 o 
   2   2   8      777.83      764.31     20.61 o 
   3   2   8      223.21      211.80      5.62 o 
   4   2   8      565.92      581.48     13.50 o 
   5   2   8      429.76      440.07     16.81 o 
   6   2   8      108.47      112.00      8.79 o 
   7   2   8       56.29       79.70      8.31 o 
   8   2   8       16.56       11.07      5.66 o 
  -9   3   8       12.13       17.64      8.21 o 
  -8   3   8        6.64       12.88      6.71 o 
  -7   3   8       77.15       85.01     10.34 o 
  -6   3   8      136.94      161.95     12.19 o 
  -5   3   8      295.43      335.67     16.50 o 
  -4   3   8      166.41      174.73      4.50 o 
  -3   3   8     1137.00     1134.39     16.30 o 
  -2   3   8      474.26      468.08      9.64 o 
  -1   3   8       26.62       29.29      1.48 o 
   0   3   8      963.41      988.20     12.50 o 
   1   3   8       23.87       25.38      1.45 o 
   2   3   8      454.15      441.69      8.29 o 
   3   3   8     1140.15     1110.10     16.37 o 
   4   3   8      168.99      180.68      4.93 o 
   5   3   8      298.98      309.78     10.51 o 
   6   3   8      137.00      152.35     13.00 o 
   7   3   8       74.53       79.61     35.41 o 
   8   3   8        7.08       35.08     28.50 o 
   9   3   8       11.82        0.89      4.35 o 
  -9   4   8       23.48       22.04      8.42 o 
  -8   4   8        5.40        6.90      6.52 o 
  -7   4   8        4.22        5.04      5.13 o 
  -6   4   8       12.04        4.84      4.74 o 
  -5   4   8        3.43        4.52      2.62 o 
  -4   4   8      219.18      227.28      5.52 o 
  -3   4   8      379.16      378.64      9.28 o 
  -2   4   8      827.33      884.50     13.25 o 
  -1   4   8      489.23      521.06      7.56 o 
   0   4   8      301.98      250.85      5.08 o 
   1   4   8      484.24      505.68      7.77 o 
   2   4   8      823.60      848.54     11.55 o 
   3   4   8      373.48      380.24      6.58 o 
   4   4   8      222.16      221.78      7.22 o 
   5   4   8        2.96        5.50      1.78 o 
   6   4   8       13.69       16.55      3.87 o 
   7   4   8        4.77        5.96      3.69 o 
   8   4   8        5.91        3.81      6.98 o 
   9   4   8       23.34       38.53     73.01 o 
  -9   5   8        4.70       16.16      8.26 o 
  -8   5   8       60.99       64.91     11.21 o 
  -7   5   8       34.66       37.47      8.37 o 
  -6   5   8        0.02        0.00      4.06 o 
  -5   5   8       17.94       24.98      2.72 o 
  -4   5   8        6.29        5.04      2.47 o 
  -3   5   8       71.60       65.84      3.03 o 
  -2   5   8      400.80      389.06      7.55 o 
  -1   5   8      247.77      257.82      4.89 o 
   0   5   8      651.33      755.00     10.50 o 
   1   5   8      250.62      250.78      4.79 o 
   2   5   8      408.56      390.78     12.15 o 
   3   5   8       73.51       61.02      3.09 o 
   4   5   8        7.10        6.50      1.71 o 
   5   5   8       16.25       19.47      3.17 o 
   6   5   8        0.07        0.00      2.07 o 
   7   5   8       36.08       39.25      5.98 o 
   8   5   8       60.02       70.72      8.99 o 
   9   5   8        5.02        3.78      7.44 o 
  -8   6   8       25.99       29.49      9.17 o 
  -7   6   8       26.87       35.25      8.81 o 
  -6   6   8      215.20      237.64     15.88 o 
  -5   6   8       11.39        9.66      2.39 o 
  -4   6   8      139.47      134.27      5.19 o 
  -3   6   8       65.13       65.68      3.28 o 
  -2   6   8        2.58        1.97      1.46 o 
  -1   6   8      158.59      177.23      4.19 o 
   0   6   8       42.74       45.75      3.51 o 
   1   6   8      158.34      180.91      4.21 o 
   2   6   8        2.11        3.35      1.34 o 
   3   6   8       67.84       65.44      3.26 o 
   4   6   8      136.50      126.43      9.43 o 
   5   6   8       12.64       17.80      3.08 o 
   6   6   8      216.47      228.91      9.95 o 
   7   6   8       26.16       23.15      4.55 o 
   8   6   8       26.58       28.97      6.03 o 
  -8   7   8        6.82       16.10      8.21 o 
  -7   7   8       40.64       60.35     10.47 o 
  -6   7   8       12.88        3.84      5.91 o 
  -5   7   8      335.89      331.96      9.32 o 
  -4   7   8      184.87      172.95      6.23 o 
  -3   7   8       44.80       45.83      4.94 o 
  -2   7   8       61.63       67.25      3.49 o 
  -1   7   8       63.62       65.94      2.79 o 
   0   7   8       14.95       19.34      1.80 o 
   1   7   8       63.15       67.47      3.25 o 
   2   7   8       60.05       69.43      4.73 o 
   3   7   8       43.06       40.61      3.94 o 
   4   7   8      181.53      163.65      6.81 o 
   5   7   8      338.70      328.97     10.51 o 
   6   7   8       12.27       13.74      3.26 o 
   7   7   8       41.04       38.37      5.00 o 
   8   7   8        7.05        5.98     11.75 o 
  -8   8   8        6.27        5.74      7.20 o 
  -7   8   8       13.67        5.49      7.35 o 
  -6   8   8        1.46        0.80      5.43 o 
  -5   8   8       18.06       24.31      3.44 o 
  -4   8   8       26.20       29.52      3.46 o 
  -3   8   8        0.55        0.00      2.11 o 
  -2   8   8       31.68       38.00      3.09 o 
  -1   8   8      199.11      214.01      6.39 o 
   0   8   8      237.40      231.91      6.13 o 
   1   8   8      202.36      209.33      5.87 o 
   2   8   8       31.35       33.36      5.18 o 
   3   8   8        0.80        3.76      2.36 o 
   4   8   8       28.48       31.03      3.89 o 
   5   8   8       17.76       14.97      5.14 o 
   6   8   8        1.38        2.49      2.70 o 
   7   8   8       14.28        9.14      3.36 o 
   8   8   8        6.15        3.69      3.48 o 
  -7   9   8       35.83       17.25      8.20 o 
  -6   9   8        0.28        0.00      3.14 o 
  -5   9   8       56.80       48.73      4.57 o 
  -4   9   8       74.25       78.86      5.11 o 
  -3   9   8      266.21      274.62      8.49 o 
  -2   9   8       17.84       20.17      3.06 o 
  -1   9   8      106.06       86.19      5.99 o 
   0   9   8       53.88       57.24      3.58 o 
   1   9   8      107.52      101.64      5.09 o 
   2   9   8       17.12       16.25      2.87 o 
   3   9   8      267.83      267.28     10.96 o 
   4   9   8       74.91       76.63      5.47 o 
   5   9   8       56.40       60.73      5.45 o 
   6   9   8        0.21        2.33      2.85 o 
   7   9   8       35.82       28.26      4.69 o 
  -6  10   8       13.59       24.93      8.38 o 
  -5  10   8       10.60        7.67      3.17 o 
  -4  10   8       52.41       62.51      5.06 o 
  -3  10   8        1.23        1.41      2.38 o 
  -2  10   8       44.85       59.51      5.85 o 
  -1  10   8       13.50       10.00      2.63 o 
   0  10   8       32.44       36.33      3.85 o 
   1  10   8       13.06        8.33      2.53 o 
   2  10   8       42.36       44.75      4.33 o 
   3  10   8        1.64        2.81      3.42 o 
   4  10   8       50.51       58.64      5.35 o 
   5  10   8       10.91       10.89      3.42 o 
   6  10   8       13.07       11.07      5.04 o 
  -5  11   8       14.24       12.65      3.83 o 
  -4  11   8       24.12       25.79      4.51 o 
  -3  11   8       23.36       24.18      6.96 o 
  -2  11   8      224.08      239.89     13.43 o 
  -1  11   8       41.08       52.87      5.96 o 
   0  11   8      165.38      176.33      7.36 o 
   1  11   8       39.99       38.08      4.26 o 
   2  11   8      222.24      240.73      8.88 o 
   3  11   8       22.16       26.04      3.98 o 
   4  11   8       23.65       27.54      4.93 o 
   5  11   8       13.58       11.06      3.41 o 
  -4  12   8       39.32       42.25      9.11 o 
  -3  12   8        3.95        0.00      5.44 o 
  -2  12   8       53.00       52.51      9.51 o 
  -1  12   8       28.85       33.25      5.58 o 
   0  12   8       10.85       18.83      3.73 o 
   1  12   8       28.81       34.67      4.31 o 
   2  12   8       53.63       62.57      5.40 o 
   3  12   8        3.87        2.92      2.81 o 
   4  12   8       39.57       45.69      7.28 o 
  -3  13   8       13.41       19.29      8.14 o 
  -2  13   8       30.23       20.05      7.63 o 
  -1  13   8       28.69       26.09      5.58 o 
   0  13   8       48.42       43.23      4.96 o 
   1  13   8       28.75       27.71      6.51 o 
   2  13   8       30.25       27.62      6.99 o 
   3  13   8       12.80       13.15      3.92 o 
   1   0   9       76.44       82.76      4.74 o 
   2   0   9       12.70       23.61      4.52 o 
   3   0   9      334.29      333.11     22.21 o 
   4   0   9      143.96      140.44      9.24 o 
   5   0   9        1.48        3.06      2.32 o 
   6   0   9       58.91       59.21      7.41 o 
   7   0   9        5.78        0.00      4.61 o 
   8   0   9       14.20        4.27      5.35 o 
   9   0   9       10.96       22.89      7.31 o 
  -9   1   9       22.65       42.56      9.44 o 
  -8   1   9       34.80       42.64      8.38 o 
  -7   1   9       20.77       13.35      5.65 o 
  -6   1   9       31.60       34.51      6.43 o 
  -5   1   9      244.60      216.16      8.81 o 
  -4   1   9      472.24      455.52     12.68 o 
  -3   1   9      328.86      359.98      7.37 o 
  -2   1   9      723.16      738.62     12.63 o 
  -1   1   9      275.19      292.49      5.09 o 
   0   1   9     2112.96     2013.48     30.09 o 
   1   1   9      271.24      286.86      6.38 o 
   2   1   9      725.63      758.01     13.49 o 
   3   1   9      324.97      331.08      9.12 o 
   4   1   9      467.09      465.64     12.18 o 
   5   1   9      245.44      250.30      8.90 o 
   6   1   9       31.31       32.63      5.94 o 
   7   1   9       20.87       22.03      5.94 o 
   8   1   9       36.59       36.28      7.70 o 
   9   1   9       22.50       24.40      7.52 o 
  -9   2   9       22.93       27.61      8.50 o 
  -8   2   9       18.74       16.46      7.16 o 
  -7   2   9      171.42      155.74     12.54 o 
  -6   2   9       58.38       53.71      7.96 o 
  -5   2   9      144.22      133.56      7.20 o 
  -4   2   9       28.74       34.32      3.94 o 
  -3   2   9      141.90      151.76      3.63 o 
  -2   2   9       14.10       13.97      1.17 o 
  -1   2   9      273.45      261.66      4.28 o 
   0   2   9      455.28      483.90      6.99 o 
   1   2   9      271.35      251.64      5.82 o 
   2   2   9       14.78       14.77      2.66 o 
   3   2   9      137.18      151.56      5.04 o 
   4   2   9       29.82       29.79      3.15 o 
   5   2   9      137.73      147.26     11.46 o 
   6   2   9       58.25       59.69      6.93 o 
   7   2   9      171.18      152.82     10.72 o 
   8   2   9       18.66       17.74      6.07 o 
  -9   3   9       14.43        8.33      7.54 o 
  -8   3   9        9.33        6.92      6.21 o 
  -7   3   9        2.58        3.93      5.10 o 
  -6   3   9      182.69      171.92     12.64 o 
  -5   3   9       21.01       21.87      5.59 o 
  -4   3   9       22.20       21.63      1.86 o 
  -3   3   9      648.93      697.39     11.04 o 
  -2   3   9      169.29      193.33      4.23 o 
  -1   3   9      172.68      172.73      5.70 o 
   0   3   9      233.27      263.87      5.04 o 
   1   3   9      167.10      166.22      3.62 o 
   2   3   9      170.87      191.48      4.24 o 
   3   3   9      654.11      668.71     11.11 o 
   4   3   9       24.36       22.60      3.05 o 
   5   3   9       19.50       25.14      4.58 o 
   6   3   9      183.72      229.77     48.75 o 
   7   3   9        2.70        1.77      3.94 o 
   9   3   9       14.38       20.83      6.71 o 
  -9   4   9        1.26        1.63      6.67 o 
  -8   4   9       31.47       38.37      9.27 o 
  -7   4   9        5.82        4.89      5.42 o 
  -6   4   9        6.08        9.10      5.44 o 
  -5   4   9      321.99      329.91     16.92 o 
  -4   4   9       14.66       12.10      1.77 o 
  -3   4   9      156.68      154.46      4.48 o 
  -2   4   9      571.40      576.79      9.58 o 
  -1   4   9      121.20      123.28      3.04 o 
   0   4   9     2932.25     2985.97     34.33 o 
   1   4   9      121.39      122.51      3.14 o 
   2   4   9      580.57      567.77      8.60 o 
   3   4   9      159.81      163.56      4.03 o 
   4   4   9       15.65       12.71      1.94 o 
   5   4   9      323.93      330.26     10.82 o 
   6   4   9        6.56        6.58      2.53 o 
   7   4   9        5.21        7.81      4.15 o 
   8   4   9       31.41       31.06     20.22 o 
   9   4   9        1.34        2.21      4.33 o 
  -9   5   9        4.90        0.00      6.51 o 
  -8   5   9        1.43        2.30      6.22 o 
  -7   5   9       22.23       31.09      8.12 o 
  -6   5   9       47.79       52.35      8.57 o 
  -5   5   9       12.30       14.09      5.51 o 
  -4   5   9       55.51       56.30      3.10 o 
  -3   5   9       16.95       14.95      1.83 o 
  -2   5   9      262.66      256.40      5.78 o 
  -1   5   9      834.25      861.05     11.82 o 
   0   5   9       20.65       20.28      1.61 o 
   1   5   9      837.84      879.36     11.98 o 
   2   5   9      264.78      243.37      4.91 o 
   3   5   9       13.45       13.08      1.81 o 
   4   5   9       56.85       56.71      3.34 o 
   5   5   9       12.67        8.11      2.94 o 
   6   5   9       48.17       52.88      5.09 o 
   7   5   9       21.82       21.44      5.07 o 
   8   5   9        1.39        8.99      4.73 o 
   9   5   9        4.93        6.85      8.01 o 
  -8   6   9       25.81       46.63     10.18 o 
  -7   6   9       17.82       10.34      6.72 o 
  -6   6   9       14.47       14.54      6.43 o 
  -5   6   9      194.59      219.09     14.52 o 
  -4   6   9      452.34      462.64     10.54 o 
  -3   6   9       29.58       33.51      2.68 o 
  -2   6   9      745.39      712.81     12.11 o 
  -1   6   9      349.19      348.32      6.32 o 
   0   6   9      436.84      411.67      7.03 o 
   1   6   9      349.08      341.90      6.34 o 
   2   6   9      741.92      714.13     22.30 o 
   3   6   9       29.58       28.48      2.43 o 
   4   6   9      454.25      425.41     11.60 o 
   5   6   9      194.75      200.14      8.07 o 
   6   6   9       14.41       11.08      3.50 o 
   7   6   9       17.95       13.76      3.64 o 
   8   6   9       25.86       17.38      7.61 o 
  -8   7   9       17.73       16.86      8.40 o 
  -7   7   9       10.04       15.87      7.75 o 
  -6   7   9       26.26       29.21      8.17 o 
  -5   7   9       31.48       33.90      3.61 o 
  -4   7   9       74.12       81.75      4.60 o 
  -3   7   9      166.60      169.85      5.39 o 
  -2   7   9       25.76       25.21      2.68 o 
  -1   7   9      206.23      198.47      4.79 o 
   0   7   9       56.68       53.07      2.58 o 
   1   7   9      210.95      204.42      5.64 o 
   2   7   9       25.46       20.21      2.36 o 
   3   7   9      168.95      163.96      6.53 o 
   4   7   9       73.21       71.27      7.77 o 
   5   7   9       30.95       34.44      4.21 o 
   6   7   9       25.90       27.11      4.08 o 
   7   7   9        9.80       10.51      3.33 o 
   8   7   9       17.60       17.29      5.35 o 
  -7   8   9        2.76        0.00      5.59 o 
  -6   8   9       23.82       22.32      7.78 o 
  -5   8   9        1.91        2.04      2.47 o 
  -4   8   9       22.70       20.26      3.16 o 
  -3   8   9      148.89      141.74      5.82 o 
  -2   8   9      181.55      180.05      7.02 o 
  -1   8   9       16.45       16.45      2.18 o 
   0   8   9       99.41      102.10      4.17 o 
   1   8   9       16.80       11.02      2.05 o 
   2   8   9      183.75      182.29      7.24 o 
   3   8   9      148.40      143.34     12.26 o 
   4   8   9       22.66       23.07      3.53 o 
   5   8   9        1.66        2.05      2.37 o 
   6   8   9       23.70       27.28      4.42 o 
   7   8   9        2.94        5.05      3.06 o 
  -7   9   9        3.59        1.93      7.19 o 
  -6   9   9       41.93       76.19     11.43 o 
  -5   9   9        9.89       10.71      3.07 o 
  -4   9   9       27.65       31.00      3.82 o 
  -3   9   9       88.28       86.78      6.59 o 
  -2   9   9        0.10        0.00      2.45 o 
  -1   9   9      176.23      168.89      5.62 o 
   0   9   9       11.99       16.08      2.45 o 
   1   9   9      172.96      159.97     12.77 o 
   2   9   9        0.05        0.00      1.88 o 
   3   9   9       88.98       91.98      6.01 o 
   4   9   9       26.15       29.78      6.08 o 
   5   9   9       10.27        9.15      4.96 o 
   6   9   9       40.29       31.34      4.71 o 
   7   9   9        3.72        7.84      3.53 o 
  -6  10   9       35.45       39.36      9.61 o 
  -5  10   9        5.86        5.82      2.94 o 
  -4  10   9       47.26       47.95      4.69 o 
  -3  10   9       25.36       25.13      4.87 o 
  -2  10   9        1.69        4.40      5.22 o 
  -1  10   9       44.35       47.18      4.10 o 
   0  10   9       24.61       30.85      4.77 o 
   1  10   9       43.55       38.62      3.99 o 
   2  10   9        1.40        4.10      2.35 o 
   3  10   9       24.02       18.00      4.40 o 
   4  10   9       47.15       52.90      5.33 o 
   5  10   9        5.11        6.02      3.02 o 
   6  10   9       36.09       27.04      6.96 o 
  -5  11   9       14.27       18.41      4.22 o 
  -4  11   9       31.21       33.50      5.91 o 
  -3  11   9       14.85       16.63      6.20 o 
  -2  11   9        5.25       14.88      6.04 o 
  -1  11   9        4.83        6.68      2.86 o 
   0  11   9        0.53        1.28      2.56 o 
   1  11   9        5.28        5.10      2.49 o 
   2  11   9        5.39        3.65      2.65 o 
   3  11   9       14.44       16.17      3.45 o 
   4  11   9       31.84       33.84      4.66 o 
   5  11   9       14.11       12.86      3.70 o 
  -4  12   9        0.87        4.42      6.84 o 
  -3  12   9       26.23       15.39      7.16 o 
  -2  12   9        5.62        8.05      5.45 o 
  -1  12   9       50.00       47.98      6.28 o 
   0  12   9       12.52       19.09      3.68 o 
   1  12   9       49.48       53.03      5.48 o 
   2  12   9        5.45       10.94      3.29 o 
   3  12   9       25.61       22.09      4.09 o 
   4  12   9        0.91        0.75      4.93 o 
  -2  13   9       17.20        9.37      6.89 o 
  -1  13   9        2.13        0.00      4.68 o 
   0  13   9        0.10        0.00      4.18 o 
   1  13   9        2.13        2.23      3.50 o 
   2  13   9       17.76       14.74      3.97 o 
   0   0  10      741.23      751.28     22.25 o 
   1   0  10      443.41      477.31     15.87 o 
   2   0  10      489.32      535.16     20.79 o 
   3   0  10        4.42        5.09      2.79 o 
   4   0  10        0.02        0.50      2.05 o 
   5   0  10       74.86       66.99      6.17 o 
   6   0  10       25.05       27.30      5.98 o 
   7   0  10        2.24        0.89      4.67 o 
   8   0  10        3.50        0.04      5.10 o 
   9   0  10       25.61       30.88      7.74 o 
  -9   1  10        4.29        4.15      6.58 o 
  -8   1  10        9.77       12.40      6.67 o 
  -7   1  10      214.18      240.54     15.20 o 
  -6   1  10        6.62       18.35      5.60 o 
  -5   1  10       37.43       36.04     11.23 o 
  -4   1  10       34.87       32.71      5.63 o 
  -3   1  10       66.23       75.35      4.78 o 
  -2   1  10     1496.16     1611.37     24.94 o 
  -1   1  10      741.63      830.99     13.55 o 
   0   1  10     4831.46     5104.04     72.62 o 
   1   1  10      746.76      845.79     15.53 o 
   2   1  10     1481.62     1545.87     49.52 o 
   3   1  10       63.94       80.80      8.21 o 
   4   1  10       34.47       42.29      3.73 o 
   5   1  10       38.14       44.78      5.45 o 
   6   1  10        6.63        8.99      4.46 o 
   7   1  10      215.00      220.43     13.65 o 
   8   1  10        9.69       13.60      6.06 o 
   9   1  10        4.34        4.55      6.41 o 
  -9   2  10        3.55        0.72      6.39 o 
  -8   2  10       14.62       19.03      7.41 o 
  -7   2  10        4.36        1.59      4.67 o 
  -6   2  10       16.93       34.26      6.97 o 
  -5   2  10       67.41       71.49      5.68 o 
  -4   2  10      206.76      213.14      8.48 o 
  -3   2  10       89.46      101.94      7.88 o 
  -2   2  10      687.82      711.54     12.81 o 
  -1   2  10        6.57        4.64      0.97 o 
   0   2  10      539.08      600.17      9.41 o 
   1   2  10        8.58        5.92      1.35 o 
   2   2  10      673.76      660.05     12.17 o 
   3   2  10       82.92       84.43      4.41 o 
   4   2  10      201.67      202.46     12.40 o 
   5   2  10       68.50       77.05      5.21 o 
   6   2  10       17.70       22.37      5.23 o 
   7   2  10        4.21        0.00      4.31 o 
   8   2  10       14.82       18.15      6.26 o 
  -9   3  10        3.03        6.98      7.06 o 
  -8   3  10        5.02        1.02      5.43 o 
  -7   3  10       19.56       22.39      6.81 o 
  -6   3  10       29.20       13.30      5.91 o 
  -5   3  10      365.87      351.79     21.32 o 
  -4   3  10      398.07      438.81     26.10 o 
  -3   3  10      197.23      188.36      5.70 o 
  -2   3  10       97.91      102.99      5.20 o 
  -1   3  10       35.62       45.77      2.18 o 
   0   3  10       53.32       56.80      2.32 o 
   1   3  10       35.01       38.64      1.91 o 
   2   3  10      102.89      101.33      3.48 o 
   3   3  10      202.18      182.78      5.37 o 
   4   3  10      398.80      416.96      9.49 o 
   5   3  10      367.63      393.75     15.70 o 
   6   3  10       28.28       31.01      5.68 o 
   7   3  10       19.05       37.08     36.14 o 
   9   3  10        3.13        0.00      4.06 o 
  -9   4  10        2.60        7.74      7.48 o 
  -8   4  10       15.68       16.13      7.43 o 
  -7   4  10        3.68        1.83      5.30 o 
  -6   4  10       60.32       66.93      9.20 o 
  -5   4  10      111.68       90.59      9.30 o 
  -4   4  10      111.96      109.02      6.74 o 
  -3   4  10       69.70       67.37      3.76 o 
  -2   4  10      308.09      321.60      7.90 o 
  -1   4  10      157.92      142.85      3.40 o 
   0   4  10        6.25        3.31      1.01 o 
   1   4  10      159.65      143.12      3.58 o 
   2   4  10      313.24      327.42      5.99 o 
   3   4  10       71.99       73.13      2.91 o 
   4   4  10      114.36      114.89      6.19 o 
   5   4  10      109.61       99.61      5.70 o 
   6   4  10       62.73       71.78      5.07 o 
   7   4  10        4.01        0.52      3.52 o 
   8   4  10       16.34       21.68     12.53 o 
   9   4  10        2.73        0.00      4.55 o 
  -8   5  10       28.33       28.97      8.98 o 
  -7   5  10       15.17       16.98      7.19 o 
  -6   5  10        6.99        9.90      5.60 o 
  -5   5  10        4.86        6.06      4.57 o 
  -4   5  10       33.29       37.68      2.71 o 
  -3   5  10      189.80      200.99      8.16 o 
  -2   5  10       63.38       69.81      5.37 o 
  -1   5  10      239.67      240.75      4.83 o 
   0   5  10        1.67        1.14      1.09 o 
   1   5  10      244.08      247.02      5.03 o 
   2   5  10       61.19       67.96      3.12 o 
   3   5  10      190.95      188.44      6.12 o 
   4   5  10       31.70       34.54      3.85 o 
   5   5  10        6.04        7.06      2.06 o 
   6   5  10        7.54        8.13      3.01 o 
   7   5  10       16.07       21.61      5.31 o 
   8   5  10       28.95       32.38      7.10 o 
  -8   6  10       18.63       46.26     10.75 o 
  -7   6  10       27.82       15.56      6.80 o 
  -6   6  10      167.61      166.63     13.85 o 
  -5   6  10        2.45        2.04      4.85 o 
  -4   6  10       48.75       48.12      3.25 o 
  -3   6  10      265.50      271.63     13.01 o 
  -2   6  10       25.55       25.75      2.97 o 
  -1   6  10      251.94      244.19      5.73 o 
   0   6  10       11.16       13.80      1.87 o 
   1   6  10      251.06      257.29      5.32 o 
   2   6  10       23.73       24.36      2.33 o 
   3   6  10      263.19      273.70     12.11 o 
   4   6  10       52.22       47.62      4.30 o 
   5   6  10        2.83        3.72      4.14 o 
   6   6  10      167.44      175.98     11.35 o 
   7   6  10       28.55       17.76      4.06 o 
   8   6  10       18.82       33.10      6.69 o 
  -8   7  10       14.87        6.13      7.75 o 
  -7   7  10       69.82      107.59     13.33 o 
  -6   7  10        6.32        2.47      5.55 o 
  -5   7  10      233.42      230.33     15.40 o 
  -4   7  10        3.30        3.84      2.20 o 
  -3   7  10       84.29       80.56     10.79 o 
  -2   7  10        3.19        2.86      2.21 o 
  -1   7  10      170.26      166.02      4.42 o 
   0   7  10        3.77        3.48      1.42 o 
   1   7  10      168.10      171.73      5.25 o 
   2   7  10        2.94        2.75      1.57 o 
   3   7  10       85.38       90.79      5.33 o 
   4   7  10        3.70        1.57      2.20 o 
   5   7  10      234.54      221.20      8.75 o 
   6   7  10        6.14        5.38      2.77 o 
   7   7  10       70.22       70.87      6.42 o 
   8   7  10       14.48        6.79      5.62 o 
  -7   8  10       22.13       29.29      9.36 o 
  -6   8  10        0.20        0.00      5.15 o 
  -5   8  10       31.37       26.62      7.23 o 
  -4   8  10        8.09       10.85      2.79 o 
  -3   8  10       21.55       16.75      3.33 o 
  -2   8  10       68.48       65.08      4.71 o 
  -1   8  10      106.04      111.08      4.50 o 
   0   8  10       12.30        8.35      1.91 o 
   1   8  10      102.23      106.79      7.47 o 
   2   8  10       70.47       59.45      4.38 o 
   3   8  10       22.20       15.09      3.73 o 
   4   8  10        7.96        5.47      3.48 o 
   5   8  10       31.99       25.44      4.55 o 
   6   8  10        0.35        3.83      2.88 o 
   7   8  10       21.61       14.55      3.95 o 
  -7   9  10       14.87       28.85      9.80 o 
  -6   9  10       23.29       17.79      7.93 o 
  -5   9  10       47.53       40.26      8.88 o 
  -4   9  10       78.66       72.38      5.04 o 
  -3   9  10      217.35      203.82      9.41 o 
  -2   9  10      140.99      136.94      6.34 o 
  -1   9  10       66.03       59.87      3.68 o 
   0   9  10        0.72        1.24      1.80 o 
   1   9  10       64.70       53.64      4.22 o 
   2   9  10      136.46      129.20     11.30 o 
   3   9  10      214.59      199.21      8.82 o 
   4   9  10       76.82       75.73      5.71 o 
   5   9  10       47.03       51.48      5.31 o 
   6   9  10       23.28       23.06      4.22 o 
   7   9  10       14.82       15.11      4.37 o 
  -6  10  10        0.32        3.04      6.88 o 
  -5  10  10        3.20        3.88      6.15 o 
  -4  10  10        4.19        0.00      5.32 o 
  -3  10  10        7.41        4.80      6.20 o 
  -2  10  10       12.77       18.83      6.12 o 
  -1  10  10       75.77       91.30      4.71 o 
   0  10  10       89.23       84.50      5.27 o 
   1  10  10       79.07       86.16      5.34 o 
   2  10  10       12.92       10.31      2.94 o 
   3  10  10        7.76        7.41      2.80 o 
   4  10  10        3.87        7.43      3.14 o 
   5  10  10        3.16        1.87      2.80 o 
   6  10  10        0.27        0.00      2.95 o 
  -5  11  10        1.48        0.00      6.82 o 
  -4  11  10        9.63        8.23      6.34 o 
  -3  11  10       51.15       52.28      9.01 o 
  -2  11  10       93.50       97.61     11.13 o 
  -1  11  10        5.50        0.38      2.99 o 
   0  11  10      247.67      266.90      9.43 o 
   1  11  10        5.97       10.12      2.95 o 
   2  11  10       94.36      103.42      6.32 o 
   3  11  10       52.34       62.34      5.48 o 
   4  11  10        9.20        6.38      3.99 o 
   5  11  10        1.60        0.26      2.89 o 
  -4  12  10        1.05        2.45      6.08 o 
  -3  12  10       25.35       27.28      8.09 o 
  -2  12  10        0.83        8.14      6.22 o 
  -1  12  10        4.92        5.04      5.32 o 
   0  12  10        1.89        4.91      2.88 o 
   1  12  10        5.10        2.86      3.57 o 
   2  12  10        0.69        3.14      2.93 o 
   3  12  10       26.80       19.86      3.88 o 
   4  12  10        0.92        0.49      3.14 o 
  -2  13  10       17.84        4.46      6.66 o 
  -1  13  10       26.72       30.85      8.27 o 
   0  13  10       29.82       31.64      5.55 o 
   1  13  10       27.38       27.86      4.57 o 
   2  13  10       17.40       15.30      4.18 o 
   1   0  11      237.41      224.94      6.95 o 
   2   0  11       31.32       35.20      3.08 o 
   3   0  11      238.43      254.29      8.37 o 
   4   0  11       67.42       74.23      4.92 o 
   5   0  11      223.65      222.29     10.98 o 
   6   0  11       55.25       46.10      7.28 o 
   7   0  11        0.33        0.00      4.91 o 
   8   0  11       10.19       15.18      7.15 o 
   9   0  11        0.94        0.00      5.79 o 
  -9   1  11       70.80       84.37     11.85 o 
  -8   1  11       15.55       11.26      6.12 o 
  -7   1  11       54.49       63.15      9.11 o 
  -6   1  11       17.76       18.86      5.73 o 
  -5   1  11       54.26       41.09      4.59 o 
  -4   1  11      400.82      388.85     11.84 o 
  -3   1  11      176.31      176.96      7.04 o 
  -2   1  11      438.10      426.76      8.60 o 
  -1   1  11      183.67      171.53      6.81 o 
   0   1  11      618.91      679.77     12.24 o 
   1   1  11      180.14      167.23      4.89 o 
   2   1  11      440.07      426.63     10.75 o 
   3   1  11      170.26      160.55      6.25 o 
   4   1  11      405.72      379.00     11.06 o 
   5   1  11       52.39       46.19      4.39 o 
   6   1  11       17.87       20.27      5.31 o 
   7   1  11       54.52       59.39      8.12 o 
   8   1  11       15.02       10.13      6.06 o 
   9   1  11       71.06       81.88     10.42 o 
  -9   2  11        3.17        2.92      6.71 o 
  -8   2  11       14.78       22.33      7.54 o 
  -7   2  11       46.48       37.16      7.90 o 
  -6   2  11       56.78       61.32      8.56 o 
  -5   2  11        1.54        0.81      2.69 o 
  -4   2  11      202.09      207.11      8.49 o 
  -3   2  11       27.99       39.84      3.95 o 
  -2   2  11      955.88      942.34     16.25 o 
  -1   2  11        1.34        1.24      1.08 o 
   0   2  11       54.16       49.72      2.21 o 
   1   2  11        1.98        3.48      1.95 o 
   2   2  11      965.58      949.23     19.14 o 
   3   2  11       25.85       30.20      2.66 o 
   4   2  11      199.61      188.30      7.12 o 
   5   2  11        1.48        2.58      2.61 o 
   6   2  11       55.23       58.41      7.15 o 
   7   2  11       45.44       42.77      7.28 o 
   8   2  11       13.95       12.88      6.13 o 
  -9   3  11        3.74        7.27      7.75 o 
  -8   3  11       11.78        2.57      6.51 o 
  -7   3  11        4.00        6.63      5.87 o 
  -6   3  11        2.04       15.39      5.99 o 
  -5   3  11       62.24       65.08      5.94 o 
  -4   3  11      301.55      297.19     17.22 o 
  -3   3  11       65.43       57.59      6.46 o 
  -2   3  11      851.57      887.26     19.47 o 
  -1   3  11      174.58      152.43      4.36 o 
   0   3  11      133.04      117.52      3.09 o 
   1   3  11      175.30      154.80      3.72 o 
   2   3  11      865.34      874.67     12.32 o 
   3   3  11       62.18       58.58      3.83 o 
   4   3  11      308.17      303.45      7.95 o 
   5   3  11       61.76       63.40      6.57 o 
   6   3  11        2.11       11.09      4.61 o 
   7   3  11        4.51        8.93      5.64 o 
   9   3  11        3.55        1.19      4.18 o 
  -8   4  11       29.24       42.51      9.80 o 
  -7   4  11        0.60        0.00      4.97 o 
  -6   4  11      206.15      234.58     15.55 o 
  -5   4  11        2.05        2.63      3.03 o 
  -4   4  11      254.85      247.47      9.96 o 
  -3   4  11      172.84      176.72      6.34 o 
  -2   4  11      194.76      194.47      5.98 o 
  -1   4  11      555.14      534.33      8.07 o 
   0   4  11      119.24      130.24      3.41 o 
   1   4  11      559.10      540.99      8.41 o 
   2   4  11      191.14      188.23      4.43 o 
   3   4  11      174.00      162.90      8.03 o 
   4   4  11      258.63      257.61      6.98 o 
   5   4  11        2.04        0.11      1.77 o 
   6   4  11      204.00      215.48     12.69 o 
   7   4  11        0.70        2.33      3.91 o 
   8   4  11       28.41       55.14     83.16 o 
  -8   5  11       11.04        8.08      7.13 o 
  -7   5  11        2.70        7.83      6.38 o 
  -6   5  11       70.11       67.55      9.57 o 
  -5   5  11       34.59       38.25      7.40 o 
  -4   5  11       11.99        9.75      3.33 o 
  -3   5  11       64.37       70.43      4.20 o 
  -2   5  11       79.69       86.17      4.36 o 
  -1   5  11      128.67      130.46      3.50 o 
   0   5  11      232.53      236.84      4.96 o 
   1   5  11      122.62      123.94      3.56 o 
   2   5  11       74.46       83.03      3.03 o 
   3   5  11       62.35       65.65      3.50 o 
   4   5  11       13.38       10.86      2.16 o 
   5   5  11       35.75       37.35      3.35 o 
   6   5  11       71.60       82.71     11.52 o 
   7   5  11        2.60        0.00      5.95 o 
   8   5  11       11.05       16.85     13.13 o 
  -8   6  11        2.67        5.75      7.33 o 
  -7   6  11        8.22        4.62      6.28 o 
  -6   6  11        9.11        1.93      5.18 o 
  -5   6  11       54.26       56.58      8.74 o 
  -4   6  11      423.94      458.96     20.68 o 
  -3   6  11      138.95      130.73      5.71 o 
  -2   6  11      303.46      310.96      8.51 o 
  -1   6  11      558.32      577.69      9.13 o 
   0   6  11       32.51       33.79      2.36 o 
   1   6  11      552.89      583.63     15.08 o 
   2   6  11      305.37      301.08      9.06 o 
   3   6  11      142.37      143.57      4.98 o 
   4   6  11      423.00      427.40      9.95 o 
   5   6  11       55.89       47.44      4.85 o 
   6   6  11        8.77        4.44      2.93 o 
   7   6  11        8.55        6.78      3.25 o 
   8   6  11        2.72        0.00      6.45 o 
  -7   7  11       16.71       19.14      7.80 o 
  -6   7  11      135.01      150.49     14.14 o 
  -5   7  11        5.41        3.24      4.93 o 
  -4   7  11      250.11      270.47     15.25 o 
  -3   7  11      291.48      313.40     11.07 o 
  -2   7  11      101.37      125.49      5.64 o 
  -1   7  11      376.23      389.59      7.30 o 
   0   7  11      154.68      151.03      4.27 o 
   1   7  11      383.05      392.57      8.59 o 
   2   7  11      103.36      118.50      4.58 o 
   3   7  11      296.24      298.09      7.59 o 
   4   7  11      245.32      274.34      9.46 o 
   5   7  11        5.76        8.53      2.96 o 
   6   7  11      133.05      132.44     12.57 o 
   7   7  11       16.64       12.83      3.89 o 
  -7   8  11        2.77        0.00      6.25 o 
  -6   8  11        9.37       13.21      7.10 o 
  -5   8  11       21.01       21.85      7.05 o 
  -4   8  11       23.92       16.98      4.35 o 
  -3   8  11      230.68      210.16      7.89 o 
  -2   8  11       34.17       36.82      3.82 o 
  -1   8  11      132.78      136.07      4.29 o 
   0   8  11      448.49      449.80      9.47 o 
   1   8  11      139.54      144.45      5.50 o 
   2   8  11       34.75       37.59      3.81 o 
   3   8  11      233.10      227.65     10.92 o 
   4   8  11       22.87       25.55      3.81 o 
   5   8  11       21.33       23.25      3.92 o 
   6   8  11        9.19        2.58      2.84 o 
   7   8  11        2.98        6.66      3.47 o 
  -6   9  11       32.96       33.71      9.23 o 
  -5   9  11        0.58        0.00      5.15 o 
  -4   9  11       97.05       94.32      7.32 o 
  -3   9  11       51.35       62.69      9.38 o 
  -2   9  11      139.78      142.83      6.66 o 
  -1   9  11      356.87      382.56     13.41 o 
   0   9  11        9.17       14.11      2.49 o 
   1   9  11      356.36      340.52      9.89 o 
   2   9  11      134.88      132.75     13.92 o 
   3   9  11       52.40       55.14      4.83 o 
   4   9  11       95.35       97.45      6.41 o 
   5   9  11        0.74        0.63      2.78 o 
   6   9  11       32.25       25.36      4.54 o 
  -6  10  11        2.38        3.84      6.79 o 
  -5  10  11       10.29       21.81      8.04 o 
  -4  10  11       19.37       24.50      5.10 o 
  -3  10  11       12.46       10.02      4.11 o 
  -2  10  11       82.99       84.44     10.17 o 
  -1  10  11      185.71      199.07     10.13 o 
   0  10  11       21.14       16.27      3.18 o 
   1  10  11      184.00      206.60      7.81 o 
   2  10  11       81.95       80.91      5.50 o 
   3  10  11       11.30       16.90      3.42 o 
   4  10  11       18.64       16.09      3.72 o 
   5  10  11       10.29       11.45      3.65 o 
   6  10  11        2.65        8.11      3.78 o 
  -5  11  11       44.13       57.20     10.44 o 
  -4  11  11        1.77        0.00      5.64 o 
  -3  11  11       28.88       16.52      6.77 o 
  -2  11  11        4.32        4.25      5.43 o 
  -1  11  11        8.66       15.05      6.51 o 
   0  11  11        0.01        1.61      2.46 o 
   1  11  11        8.47       14.56      3.23 o 
   2  11  11        4.93        7.08      2.66 o 
   3  11  11       29.27       30.62      4.30 o 
   4  11  11        1.94        1.58      2.94 o 
   5  11  11       44.94       48.05      5.82 o 
  -3  12  11       18.76       30.28      8.65 o 
  -2  12  11       13.30        4.44      5.74 o 
  -1  12  11       26.15       23.66      7.74 o 
   0  12  11        8.20        5.86      3.00 o 
   1  12  11       25.61       19.94      4.04 o 
   2  12  11       12.93       16.48      3.69 o 
   3  12  11       18.27       10.20      3.59 o 
   0  13  11        1.34        4.42      5.79 o 
   0   0  12      102.95       89.23      6.07 o 
   1   0  12       43.56       46.65      3.36 o 
   2   0  12      266.42      253.58      8.05 o 
   3   0  12      133.89      136.46      9.81 o 
   4   0  12      208.68      204.87      8.06 o 
   5   0  12      146.56      154.65      7.91 o 
   6   0  12        0.53        0.00      4.16 o 
   7   0  12       71.69       98.43     10.35 o 
   8   0  12        2.97        3.59      5.74 o 
   9   0  12        3.90        0.00      6.86 o 
  -9   1  12        2.96        0.00      7.10 o 
  -8   1  12       18.40       17.70      7.49 o 
  -7   1  12       33.49       27.86      7.41 o 
  -6   1  12        3.22        0.91      3.07 o 
  -5   1  12       52.52       56.60      5.21 o 
  -4   1  12       12.23        3.38      2.51 o 
  -3   1  12      132.18      125.09     10.39 o 
  -2   1  12      236.93      250.91      8.23 o 
  -1   1  12       43.51       46.30      2.04 o 
   0   1  12       87.93       86.81      3.60 o 
   1   1  12       39.56       40.78      7.04 o 
   2   1  12      237.81      231.48      7.50 o 
   3   1  12      140.35      138.87      5.98 o 
   4   1  12       12.46       14.83      3.01 o 
   5   1  12       53.34       42.30      4.42 o 
   6   1  12        3.18        2.24      2.94 o 
   7   1  12       33.58       21.44      6.55 o 
   8   1  12       18.05       21.86      6.93 o 
   9   1  12        2.95        0.95      6.21 o 
  -9   2  12       13.32       11.59      7.62 o 
  -8   2  12       18.97       22.94      8.23 o 
  -7   2  12       13.91       21.91      7.13 o 
  -6   2  12       87.74       91.06      9.96 o 
  -5   2  12       63.64       66.49      7.97 o 
  -4   2  12      231.85      241.08      9.46 o 
  -3   2  12      184.35      176.13      7.45 o 
  -2   2  12      407.73      430.27     15.66 o 
  -1   2  12      269.84      253.18      5.39 o 
   0   2  12      592.86      585.85      9.62 o 
   1   2  12      268.86      253.58      6.42 o 
   2   2  12      393.96      405.14     12.06 o 
   3   2  12      182.36      178.15      6.71 o 
   4   2  12      223.83      230.05      8.15 o 
   5   2  12       62.14       65.78      4.97 o 
   6   2  12       85.63       79.33      8.26 o 
   7   2  12       13.55       19.61      5.83 o 
   8   2  12       18.83       18.30      6.76 o 
  -8   3  12        8.44        4.72      6.34 o 
  -7   3  12       13.28       11.63      6.63 o 
  -6   3  12       42.13       50.78      8.41 o 
  -5   3  12      102.58      113.79      7.37 o 
  -4   3  12       71.29       67.66      5.78 o 
  -3   3  12      167.90      150.07      7.04 o 
  -2   3  12      121.04      117.50      5.39 o 
  -1   3  12      176.90      177.98      5.57 o 
   0   3  12      313.90      329.29      5.83 o 
   1   3  12      184.08      179.50      8.73 o 
   2   3  12      118.45      104.95      3.39 o 
   3   3  12      171.63      161.34      7.14 o 
   4   3  12       73.41       72.97      4.09 o 
   5   3  12      103.33      121.53      8.86 o 
   6   3  12       41.74       45.52      6.32 o 
   7   3  12       13.53       13.17      5.51 o 
  -8   4  12       11.74       22.89      8.52 o 
  -7   4  12        6.67        4.93      6.19 o 
  -6   4  12       22.74       30.86      7.52 o 
  -5   4  12       29.21       28.94      4.81 o 
  -4   4  12      189.08      206.14      9.25 o 
  -3   4  12      140.25      128.10     10.73 o 
  -2   4  12       85.17       80.93      4.99 o 
  -1   4  12       56.16       59.79      3.85 o 
   0   4  12      173.39      171.47      4.08 o 
   1   4  12       55.08       59.80      2.75 o 
   2   4  12       83.80       79.48      3.01 o 
   3   4  12      139.78      126.46      3.96 o 
   4   4  12      184.11      177.10      5.86 o 
   5   4  12       29.21       33.02      3.30 o 
   6   4  12       21.99       21.85      3.71 o 
   7   4  12        6.46       27.21      6.43 o 
   8   4  12       11.89       11.23     24.41 o 
  -8   5  12       26.66       30.66      9.37 o 
  -7   5  12        7.19        9.42      6.39 o 
  -6   5  12       13.49       18.69      6.76 o 
  -5   5  12       42.42       39.06      6.48 o 
  -4   5  12      218.98      207.36     11.23 o 
  -3   5  12       50.98       55.46      3.97 o 
  -2   5  12       69.54       71.10      4.13 o 
  -1   5  12       31.68       25.80      2.81 o 
   0   5  12       21.66       24.03      1.96 o 
   1   5  12       32.75       30.02      2.11 o 
   2   5  12       67.12       69.35      2.94 o 
   3   5  12       51.51       49.22      3.26 o 
   4   5  12      212.62      210.83     10.42 o 
   5   5  12       43.53       39.45      5.51 o 
   6   5  12       14.18       14.14      3.61 o 
   7   5  12        7.34        2.68      4.14 o 
   8   5  12       26.97       32.90     17.79 o 
  -8   6  12       16.35       26.15      9.92 o 
  -7   6  12       55.95       61.12     10.55 o 
  -6   6  12       16.91       18.95      7.49 o 
  -5   6  12       91.40      123.46     11.83 o 
  -4   6  12       44.29       52.71      8.20 o 
  -3   6  12      129.84      130.33      5.87 o 
  -2   6  12      161.71      182.84      6.58 o 
  -1   6  12      149.65      139.25      5.64 o 
   0   6  12       51.42       63.55      2.90 o 
   1   6  12      150.06      151.46      4.26 o 
   2   6  12      160.74      165.15      5.32 o 
   3   6  12      129.60      134.73      5.27 o 
   4   6  12       44.84       47.83      3.83 o 
   5   6  12       92.99       97.30      7.00 o 
   6   6  12       17.25       12.05      3.58 o 
   7   6  12       57.88       56.53      7.83 o 
   8   6  12       16.15       21.15      9.69 o 
  -7   7  12       19.50       23.74      8.52 o 
  -6   7  12       21.31       17.98      7.45 o 
  -5   7  12       68.00       72.98     10.18 o 
  -4   7  12        1.89        0.54      3.25 o 
  -3   7  12      152.22      150.52      8.90 o 
  -2   7  12       21.33       22.52      3.18 o 
  -1   7  12       50.01       49.70      4.44 o 
   0   7  12      167.87      151.24      4.36 o 
   1   7  12       49.89       56.11      3.47 o 
   2   7  12       20.62       13.95      2.28 o 
   3   7  12      151.53      140.41      5.26 o 
   4   7  12        2.44        2.63      2.40 o 
   5   7  12       67.99       58.34      5.45 o 
   6   7  12       20.00       15.13      3.64 o 
   7   7  12       19.63       20.52      4.64 o 
  -7   8  12        1.27        8.09      7.45 o 
  -6   8  12       17.62       26.15      8.39 o 
  -5   8  12       78.76       91.98     11.07 o 
  -4   8  12       16.27       20.84      6.47 o 
  -3   8  12       60.59       59.73      4.78 o 
  -2   8  12      137.26      131.35      6.16 o 
  -1   8  12       29.74       27.61      3.45 o 
   0   8  12      175.03      202.83      6.04 o 
   1   8  12       29.15       27.11      3.40 o 
   2   8  12      134.64      135.88      5.27 o 
   3   8  12       62.80       54.17      4.71 o 
   4   8  12       16.65       15.10      3.29 o 
   5   8  12       80.70       83.29      6.18 o 
   6   8  12       17.71        7.89      3.36 o 
   7   8  12        1.22        0.00      3.15 o 
  -6   9  12        4.51        6.69      6.99 o 
  -5   9  12        4.18        8.47      6.32 o 
  -4   9  12        7.40        5.57      5.90 o 
  -3   9  12       12.78       13.13      3.53 o 
  -2   9  12       22.73       26.06      3.78 o 
  -1   9  12       48.45       75.70      8.48 o 
   0   9  12       23.20       24.19      2.91 o 
   1   9  12       46.16       56.54      6.48 o 
   2   9  12       21.90       20.87      3.42 o 
   3   9  12       11.83        7.83      2.87 o 
   4   9  12        6.74        4.92      3.99 o 
   5   9  12        4.05        2.62      4.29 o 
   6   9  12        4.21        3.62      4.45 o 
  -5  10  12        4.92        8.51      6.88 o 
  -4  10  12        5.09       13.30      6.49 o 
  -3  10  12       23.33       27.12      7.02 o 
  -2  10  12       38.87       43.71      6.06 o 
  -1  10  12      146.46      131.99      8.72 o 
   0  10  12       99.80      108.18      7.56 o 
   1  10  12      147.38      144.69      6.63 o 
   2  10  12       39.93       34.96      4.20 o 
   3  10  12       23.65       21.01      3.76 o 
   4  10  12        4.61        5.51      3.68 o 
   5  10  12        4.69        3.42      3.05 o 
  -3  11  12       71.13       78.39     10.55 o 
  -2  11  12        4.31        0.00      4.96 o 
  -1  11  12       63.30       81.76     10.55 o 
   0  11  12        2.21        4.50      4.85 o 
   1  11  12       64.78       61.42      5.13 o 
   2  11  12        4.44        6.64      2.93 o 
   3  11  12       72.62       81.95      6.81 o 
   4  11  12        6.30        5.61      3.24 o 
  -3  12  12        5.90        2.87      6.07 o 
  -2  12  12       22.53       34.43      8.59 o 
  -1  12  12       10.92       14.75      6.71 o 
   0  12  12        0.05        0.16      5.31 o 
   1  12  12       10.91       11.45      3.51 o 
   2  12  12       21.72       17.82      4.22 o 
   3  12  12        5.93        9.41      3.54 o 
   1   0  13        3.38        2.74      1.66 o 
   2   0  13        0.22        0.00      1.82 o 
   3   0  13        0.14        0.28      2.01 o 
   4   0  13        0.01        2.60      2.50 o 
   5   0  13        3.08        3.76      2.76 o 
   6   0  13       17.13       12.53      6.97 o 
   7   0  13        4.42        5.00      5.18 o 
   8   0  13        8.93        0.00      5.91 o 
  -8   1  13        2.73        3.09      6.04 o 
  -7   1  13       66.22       91.31     10.61 o 
  -6   1  13        2.66        0.00      3.12 o 
  -5   1  13        9.09       13.93      3.62 o 
  -4   1  13       69.22       56.38      6.07 o 
  -3   1  13       29.41       27.00      3.57 o 
  -2   1  13      249.70      253.66     14.64 o 
  -1   1  13       37.65       44.46      3.77 o 
   0   1  13      245.58      244.25      7.68 o 
   1   1  13       38.72       39.11      3.74 o 
   2   1  13      248.20      247.57      8.01 o 
   3   1  13       30.72       31.52      3.41 o 
   4   1  13       70.95       61.94      4.71 o 
   5   1  13        8.07        6.80      3.08 o 
   6   1  13        2.91        3.41      3.05 o 
   7   1  13       64.31       75.46      9.33 o 
   8   1  13        2.70        1.06      5.34 o 
  -8   2  13       26.38       18.32      7.87 o 
  -7   2  13       12.34       24.87      7.87 o 
  -6   2  13      121.63      131.54      8.44 o 
  -5   2  13       79.02       63.18      5.95 o 
  -4   2  13      256.84      261.95     10.06 o 
  -3   2  13      127.12      121.14      6.44 o 
  -2   2  13      217.93      219.65      8.04 o 
  -1   2  13      258.93      261.01      6.76 o 
   0   2  13     1346.37     1327.76     18.86 o 
   1   2  13      257.41      256.57      6.71 o 
   2   2  13      220.19      233.74      6.57 o 
   3   2  13      126.44      127.62      5.83 o 
   4   2  13      253.68      277.49      9.29 o 
   5   2  13       80.04       75.52      5.40 o 
   6   2  13      119.76      117.18      9.75 o 
   7   2  13       12.83       14.60      6.11 o 
   8   2  13       25.55       30.80      7.32 o 
  -8   3  13       21.63       22.16      8.14 o 
  -7   3  13        4.15        0.23      5.39 o 
  -6   3  13       40.10       31.73      6.72 o 
  -5   3  13        5.31        0.00      3.27 o 
  -4   3  13       67.14       73.43     11.08 o 
  -3   3  13      107.09      120.70      6.66 o 
  -2   3  13       67.36       74.34      3.83 o 
  -1   3  13       18.64       19.42      2.41 o 
   0   3  13       67.95       64.20      3.92 o 
   1   3  13       19.10       21.37      1.92 o 
   2   3  13       71.80       73.85      3.03 o 
   3   3  13      110.32      112.57      4.80 o 
   4   3  13       65.18       64.93      6.68 o 
   5   3  13        5.07        3.14      3.93 o 
   6   3  13       39.93       48.21      6.94 o 
   7   3  13        4.39        5.44      4.75 o 
  -8   4  13       17.57       16.14      7.79 o 
  -7   4  13        5.98        3.17      6.02 o 
  -6   4  13       75.30       68.64      9.87 o 
  -5   4  13       34.17       37.29     10.65 o 
  -4   4  13      129.60      149.57     13.25 o 
  -3   4  13      361.17      365.21     12.03 o 
  -2   4  13      198.66      197.33      7.54 o 
  -1   4  13      631.02      648.64     13.11 o 
   0   4  13      351.46      346.95      6.37 o 
   1   4  13      629.24      644.91      9.91 o 
   2   4  13      194.58      182.13      4.63 o 
   3   4  13      361.28      349.80      7.08 o 
   4   4  13      127.17      125.98      5.11 o 
   5   4  13       34.16       30.68      4.73 o 
   6   4  13       73.61       74.04     10.92 o 
   7   4  13        5.97        9.43     12.84 o 
   8   4  13       17.19       12.12      5.79 o 
  -8   5  13       22.63       13.27      8.47 o 
  -7   5  13        2.50        7.91      6.98 o 
  -6   5  13       38.43       30.38      8.17 o 
  -5   5  13       50.34       55.41     15.11 o 
  -4   5  13      108.72      124.66     10.50 o 
  -3   5  13       41.82       46.35      5.08 o 
  -2   5  13      143.21      140.26      7.10 o 
  -1   5  13       10.87        7.55      2.64 o 
   0   5  13       90.17      102.40      3.52 o 
   1   5  13       11.19       11.58      1.73 o 
   2   5  13      141.29      127.45      3.94 o 
   3   5  13       41.18       42.98      3.29 o 
   4   5  13      112.38      117.67      9.08 o 
   5   5  13       51.42       54.89      4.49 o 
   6   5  13       38.69       51.33      7.33 o 
   7   5  13        2.47        0.00      3.30 o 
   8   5  13       22.36       31.15     28.16 o 
  -7   6  13       42.27       53.52     10.56 o 
  -6   6  13       25.61       28.74      8.04 o 
  -5   6  13      105.06      107.53      8.29 o 
  -4   6  13       27.93       23.67      4.78 o 
  -3   6  13      432.69      424.32     13.96 o 
  -2   6  13      117.24      110.52      5.30 o 
  -1   6  13      808.65      818.61     24.45 o 
   0   6  13       14.69       10.98      1.80 o 
   1   6  13      813.85      850.73     19.18 o 
   2   6  13      116.22      114.05      4.60 o 
   3   6  13      439.36      435.31      9.60 o 
   4   6  13       28.51       31.01      3.17 o 
   5   6  13      107.65      100.72     13.10 o 
   6   6  13       26.06       28.22      4.64 o 
   7   6  13       42.75       57.80     15.59 o 
  -7   7  13       10.97       14.34      8.08 o 
  -6   7  13       55.89       67.02     10.66 o 
  -5   7  13       29.57       19.73      7.01 o 
  -4   7  13       63.35       61.05     10.94 o 
  -3   7  13       32.14       21.42      4.37 o 
  -2   7  13       51.56       55.47      4.32 o 
  -1   7  13       29.11       34.53      3.83 o 
   0   7  13        8.14        7.96      2.11 o 
   1   7  13       29.53       23.75      2.69 o 
   2   7  13       53.72       57.76      3.71 o 
   3   7  13       31.60       28.76      3.97 o 
   4   7  13       61.12       55.35      4.92 o 
   5   7  13       28.90       20.20      3.83 o 
   6   7  13       55.41       59.69      5.88 o 
   7   7  13       10.70        8.89      3.76 o 
  -6   8  13        2.19        0.00      6.04 o 
  -5   8  13        5.29        0.00      5.49 o 
  -4   8  13       54.52       65.29      6.90 o 
  -3   8  13       14.83       15.51      3.42 o 
  -2   8  13      114.07      130.45      6.26 o 
  -1   8  13       39.19       37.37      4.40 o 
   0   8  13       11.66        9.45      2.63 o 
   1   8  13       41.15       44.43      3.73 o 
   2   8  13      116.03      129.38      5.77 o 
   3   8  13       16.08       14.42      3.04 o 
   4   8  13       54.25       44.44      4.72 o 
   5   8  13        5.65        2.43      2.83 o 
   6   8  13        2.25        4.79      3.31 o 
  -6   9  13       30.92       43.12     10.05 o 
  -5   9  13        0.83        0.00      5.57 o 
  -4   9  13       42.19       45.84      8.78 o 
  -3   9  13       36.27       39.83      7.59 o 
  -2   9  13      107.95      107.76      6.13 o 
  -1   9  13       47.03       40.96      5.50 o 
   0   9  13        9.22        6.14      3.52 o 
   1   9  13       47.60       41.17      3.59 o 
   2   9  13      104.27       98.87      7.03 o 
   3   9  13       37.50       45.53      5.69 o 
   4   9  13       41.64       39.49      4.68 o 
   5   9  13        0.99        1.92      2.77 o 
   6   9  13       30.74       36.75      5.42 o 
  -5  10  13        6.98        3.59      6.58 o 
  -4  10  13       13.47       10.28      6.58 o 
  -3  10  13       31.38       32.99      8.03 o 
  -2  10  13        1.25        8.11      4.38 o 
  -1  10  13       58.36       77.30     12.53 o 
   0  10  13       30.16       30.59      7.71 o 
   1  10  13       57.40       72.00      5.28 o 
   2  10  13        1.44        1.10      2.41 o 
   3  10  13       30.34       30.58      5.32 o 
   4  10  13       13.78        7.57      5.10 o 
   5  10  13        6.73        5.83      5.34 o 
  -3  11  13        1.44        6.37      6.26 o 
  -2  11  13        4.42        4.59      5.68 o 
  -1  11  13        1.16        0.00      4.53 o 
   0  11  13        6.32        3.37      5.75 o 
   1  11  13        1.06        0.00      3.36 o 
   2  11  13        4.71        4.16      2.83 o 
   3  11  13        1.34        0.00      3.65 o 
   4  11  13       13.08       11.62      4.00 o 
  -2  12  13        7.40       20.78      7.67 o 
  -1  12  13        0.28        6.16      5.86 o 
   0  12  13        0.96        7.69      5.95 o 
   1  12  13        0.29        2.87      6.17 o 
   2  12  13        7.33        7.34      3.40 o 
   0   0  14       51.28       48.13      5.16 o 
   1   0  14       67.75       62.77      5.41 o 
   2   0  14       19.99       21.71      7.11 o 
   3   0  14      187.62      165.12      7.14 o 
   4   0  14      123.80      124.92      6.70 o 
   5   0  14       94.59      102.49      6.68 o 
   6   0  14       29.38       30.12      4.87 o 
   7   0  14       42.98       39.38      8.07 o 
   8   0  14        0.01        0.00      5.57 o 
  -8   1  14       15.11       21.99      7.73 o 
  -7   1  14       17.12       12.33      6.46 o 
  -6   1  14       63.04       66.56      6.34 o 
  -5   1  14      113.45      108.70      7.08 o 
  -4   1  14       85.89       86.03      8.75 o 
  -3   1  14      180.92      152.68     13.29 o 
  -2   1  14       69.82       78.77      6.27 o 
  -1   1  14      138.73      135.88      8.42 o 
   0   1  14       10.04        7.04      2.79 o 
   1   1  14      139.99      126.84     11.24 o 
   2   1  14       66.26       74.59     13.54 o 
   3   1  14      180.17      173.17      7.10 o 
   4   1  14       88.64       84.73      5.53 o 
   5   1  14      114.09      119.91     12.90 o 
   6   1  14       63.26       62.30      5.92 o 
   7   1  14       17.33       15.54      6.21 o 
   8   1  14       15.00       20.21      7.62 o 
  -8   2  14        1.25        0.00      6.49 o 
  -7   2  14       10.28       16.73      6.60 o 
  -6   2  14       32.59       29.65      6.79 o 
  -5   2  14      117.10      123.37     15.39 o 
  -4   2  14       77.66       87.16      8.13 o 
  -3   2  14      250.10      243.88     12.04 o 
  -2   2  14      241.43      231.89      8.48 o 
  -1   2  14      242.46      242.12      6.65 o 
   0   2  14       84.35       77.13      3.80 o 
   1   2  14      243.24      233.80      6.59 o 
   2   2  14      237.79      245.42      9.78 o 
   3   2  14      249.04      258.80     11.53 o 
   4   2  14       75.48       75.09      5.11 o 
   5   2  14      116.97      112.52      6.64 o 
   6   2  14       31.72       35.42      6.54 o 
   7   2  14        9.90       17.49      5.96 o 
   8   2  14        1.18        0.00      5.55 o 
  -8   3  14       27.39       30.20      8.67 o 
  -7   3  14        0.41        0.00      5.45 o 
  -6   3  14        9.29        4.31      3.85 o 
  -5   3  14        8.41        8.42      3.75 o 
  -4   3  14       76.62       83.55      6.35 o 
  -3   3  14       97.25       89.98      6.08 o 
  -2   3  14       32.13       30.61      3.76 o 
  -1   3  14      106.55      112.89      4.68 o 
   0   3  14      252.35      284.18      6.45 o 
   1   3  14      104.53      108.79      3.52 o 
   2   3  14       31.52       31.31      2.31 o 
   3   3  14       96.46      102.69      4.76 o 
   4   3  14       74.05       75.44      5.00 o 
   5   3  14        7.83        9.11      4.36 o 
   6   3  14        9.77       10.70      5.29 o 
   7   3  14        0.52        5.27      5.00 o 
  -8   4  14       29.36       20.84      8.29 o 
  -7   4  14        6.26       11.05      6.64 o 
  -6   4  14       32.82       28.34      5.64 o 
  -5   4  14        2.20        0.00      3.20 o 
  -4   4  14       86.70       84.61      6.68 o 
  -3   4  14      142.40      135.92     20.41 o 
  -2   4  14       40.29       43.81      4.54 o 
  -1   4  14      662.81      696.72     13.93 o 
   0   4  14      167.02      150.60      4.97 o 
   1   4  14      665.29      671.22     10.43 o 
   2   4  14       41.09       41.41      2.60 o 
   3   4  14      145.79      136.49      4.69 o 
   4   4  14       85.79       94.93      4.69 o 
   5   4  14        1.98        2.80      2.64 o 
   6   4  14       32.11       36.26      4.58 o 
   7   4  14        5.89        8.89     16.71 o 
   8   4  14       28.82       18.05      6.80 o 
  -7   5  14       11.87        4.02      6.26 o 
  -6   5  14        9.61        0.00      5.61 o 
  -5   5  14      102.90      117.57      8.48 o 
  -4   5  14       26.43       24.10      9.77 o 
  -3   5  14       44.30       43.02      5.03 o 
  -2   5  14      269.70      265.40      7.93 o 
  -1   5  14       76.42       72.09      4.29 o 
   0   5  14       12.71        9.19      2.30 o 
   1   5  14       75.46       84.15      3.75 o 
   2   5  14      266.39      246.61      5.89 o 
   3   5  14       42.60       42.73      4.78 o 
   4   5  14       25.09       26.40      2.91 o 
   5   5  14      103.52      116.67      9.10 o 
   6   5  14        9.64       14.03      4.82 o 
   7   5  14       12.53       18.81      5.59 o 
  -7   6  14       20.55       22.21      8.31 o 
  -6   6  14       23.22       24.08      8.29 o 
  -5   6  14      129.48      131.96     12.44 o 
  -4   6  14        6.88        6.87      5.95 o 
  -3   6  14       98.38       83.07      6.62 o 
  -2   6  14        7.46        5.35      2.43 o 
  -1   6  14       16.57       21.41      3.15 o 
   0   6  14       81.78       64.88      4.11 o 
   1   6  14       16.25       20.71      2.12 o 
   2   6  14        7.99       11.77      2.27 o 
   3   6  14       99.00       95.69      4.60 o 
   4   6  14        7.26        9.21      2.46 o 
   5   6  14      130.73      116.01      7.15 o 
   6   6  14       23.10       22.29      5.08 o 
   7   6  14       21.07       17.09      5.59 o 
  -7   7  14        1.44        8.90      7.75 o 
  -6   7  14       23.52       12.59      7.53 o 
  -5   7  14       12.72        1.52      4.18 o 
  -4   7  14       22.01       19.50      6.38 o 
  -3   7  14       20.53       21.95      4.56 o 
  -2   7  14       65.88       64.89      4.63 o 
  -1   7  14        9.50        9.03      2.59 o 
   0   7  14       46.53       48.44      3.94 o 
   1   7  14        9.18        4.01      2.15 o 
   2   7  14       66.00       71.21      4.11 o 
   3   7  14       20.95       18.42      3.15 o 
   4   7  14       21.83       27.71      3.97 o 
   5   7  14       11.94        4.90      3.40 o 
   6   7  14       22.98       15.92      4.06 o 
   7   7  14        1.29        2.60      3.54 o 
  -6   8  14        6.39        3.91      7.35 o 
  -5   8  14        0.43        1.68      5.87 o 
  -4   8  14        4.67        1.68      5.51 o 
  -3   8  14        0.82        0.00      3.30 o 
  -2   8  14       24.23       24.08      3.76 o 
  -1   8  14       44.69       43.94      4.12 o 
   0   8  14       33.86       29.46      4.70 o 
   1   8  14       44.55       47.24      3.58 o 
   2   8  14       23.19       20.08      2.83 o 
   3   8  14        0.92        1.44      2.40 o 
   4   8  14        4.14        2.63      2.73 o 
   5   8  14        0.37        0.00      2.51 o 
   6   8  14        5.91        0.85      3.10 o 
  -5   9  14        0.22        8.47      6.60 o 
  -4   9  14        2.60        0.00      4.98 o 
  -3   9  14       11.53        8.62      4.54 o 
  -2   9  14       19.13       18.36      4.60 o 
  -1   9  14       48.77       50.58      6.11 o 
   0   9  14       31.61       39.41      5.58 o 
   1   9  14       48.64       56.03      4.89 o 
   2   9  14       19.12       18.89      3.54 o 
   3   9  14       10.89        4.46      2.76 o 
   4   9  14        2.65        2.73      2.73 o 
   5   9  14        0.28        0.00      2.91 o 
  -4  10  14        2.15        0.00      6.37 o 
  -3  10  14       24.41       17.24      8.87 o 
  -2  10  14       17.86       21.75      5.61 o 
  -1  10  14       42.13       41.87      6.12 o 
   0  10  14        2.22        6.18      5.06 o 
   1  10  14       42.15       44.25      5.68 o 
   2  10  14       18.10       20.82      3.68 o 
   3  10  14       23.89       34.28      4.63 o 
   4  10  14        1.91        0.00      2.87 o 
  -2  11  14       12.48       12.39      5.22 o 
  -1  11  14       36.25       31.77      7.74 o 
   0  11  14        7.24        3.76      5.40 o 
   1  11  14       36.35       55.69     10.09 o 
   2  11  14       12.45       10.76      3.38 o 
   3  11  14       32.82       39.09      5.03 o 
   0  12  14        2.70        4.66      5.91 o 
   1   0  15       55.29       65.00      6.62 o 
   2   0  15        1.47        0.00      2.22 o 
   3   0  15       45.88       45.74      4.29 o 
   4   0  15        2.39        0.00      2.28 o 
   5   0  15        8.30        6.88      5.79 o 
   6   0  15        3.46        2.04      3.50 o 
   7   0  15        9.26       10.22      5.95 o 
   8   0  15        6.07        0.00      5.47 o 
  -8   1  15        9.91        3.15      6.32 o 
  -7   1  15       23.98       15.15      6.63 o 
  -6   1  15        9.08       13.89      4.34 o 
  -5   1  15        4.53        3.62      3.28 o 
  -4   1  15       20.98       24.07      6.69 o 
  -3   1  15       52.29       54.26      4.78 o 
  -2   1  15       54.67       52.72      4.59 o 
  -1   1  15       64.54       62.14      6.64 o 
   0   1  15        2.62        2.27      3.59 o 
   1   1  15       64.14       68.95      6.99 o 
   2   1  15       53.38       51.87      4.12 o 
   3   1  15       53.14       53.39      4.45 o 
   4   1  15       20.40       11.13      3.14 o 
   5   1  15        4.65        4.35      3.18 o 
   6   1  15       10.01       13.70      4.55 o 
   7   1  15       23.77       16.40      6.39 o 
   8   1  15        9.87        2.04      5.86 o 
  -8   2  15        0.72        0.00      6.28 o 
  -7   2  15       16.27        2.60      6.09 o 
  -6   2  15       10.61       19.15      4.80 o 
  -5   2  15       73.64       68.22      6.31 o 
  -4   2  15      193.55      175.45     12.41 o 
  -3   2  15       43.57       40.50      4.49 o 
  -2   2  15       88.71       93.95      5.67 o 
  -1   2  15       93.63      100.47      5.49 o 
   0   2  15       72.52       84.17      8.56 o 
   1   2  15       93.88       96.11      4.38 o 
   2   2  15       85.78       68.38      4.54 o 
   3   2  15       42.08       43.73      4.77 o 
   4   2  15      191.30      177.05      7.70 o 
   5   2  15       74.41       72.62      5.62 o 
   6   2  15       10.42        4.33      5.08 o 
   7   2  15       17.12       14.55      5.98 o 
   8   2  15        0.72        2.60      5.64 o 
  -8   3  15        2.63        7.02      7.87 o 
  -7   3  15       25.74       32.55      8.65 o 
  -6   3  15       44.86       54.86      6.65 o 
  -5   3  15       29.19       17.55      5.57 o 
  -4   3  15       94.65       99.68      6.99 o 
  -3   3  15       22.54       28.31      4.25 o 
  -2   3  15      171.81      171.88      7.78 o 
  -1   3  15      574.87      567.60     12.09 o 
   0   3  15       94.87       99.01      4.47 o 
   1   3  15      579.43      568.88      9.29 o 
   2   3  15      173.89      170.53      4.74 o 
   3   3  15       24.13       28.84      3.51 o 
   4   3  15       95.44       97.86      5.75 o 
   5   3  15       29.80       42.06      6.54 o 
   6   3  15       44.35       41.66      6.85 o 
   7   3  15       25.99       20.15      6.69 o 
  -7   4  15        3.79        9.71      6.75 o 
  -6   4  15       64.28       58.33     10.21 o 
  -5   4  15        4.35        2.43      5.13 o 
  -4   4  15       35.32       35.11      8.37 o 
  -3   4  15      117.63      125.16      7.37 o 
  -2   4  15       75.56       91.05      6.08 o 
  -1   4  15      379.28      372.62     14.56 o 
   0   4  15        5.86        4.79      2.17 o 
   1   4  15      378.71      356.82      7.24 o 
   2   4  15       72.91       77.96      3.38 o 
   3   4  15      117.95      126.41      4.31 o 
   4   4  15       34.00       37.47      4.13 o 
   5   4  15        4.19        2.38      2.37 o 
   6   4  15       63.33       78.49     15.66 o 
   7   4  15        3.89       12.73     14.62 o 
  -7   5  15       14.02       20.98      7.92 o 
  -6   5  15        1.45        1.35      4.08 o 
  -5   5  15       14.82       12.81      4.51 o 
  -4   5  15       94.38       85.18      9.32 o 
  -3   5  15      192.00      189.63     19.97 o 
  -2   5  15      190.68      189.50      8.76 o 
  -1   5  15      484.89      484.48     22.70 o 
   0   5  15      296.23      328.06      8.84 o 
   1   5  15      484.66      492.86      9.94 o 
   2   5  15      191.57      196.53      5.20 o 
   3   5  15      194.69      190.95      6.94 o 
   4   5  15       95.09       91.75      7.39 o 
   5   5  15       15.66       16.60      2.98 o 
   6   5  15        1.37        0.55      3.60 o 
   7   5  15       13.87       30.47     25.10 o 
  -7   6  15       13.60        5.53      7.13 o 
  -6   6  15       33.35       29.42      8.29 o 
  -5   6  15       56.83       47.62      6.52 o 
  -4   6  15       52.75       47.79      6.03 o 
  -3   6  15       25.98       20.71      4.43 o 
  -2   6  15        8.37        9.14      3.60 o 
  -1   6  15       87.09       91.67      5.01 o 
   0   6  15       53.44       47.74      4.42 o 
   1   6  15       87.15       94.82      6.13 o 
   2   6  15        7.37        7.21      2.19 o 
   3   6  15       25.92       23.18      2.82 o 
   4   6  15       52.67       47.49      3.80 o 
   5   6  15       56.71       56.69     11.07 o 
   6   6  15       33.81       38.79      5.36 o 
   7   6  15       13.62       20.45      6.08 o 
  -6   7  15        1.53        1.49      6.52 o 
  -5   7  15       25.27       24.49      5.81 o 
  -4   7  15       14.47        2.85      4.06 o 
  -3   7  15       38.49       31.38      5.13 o 
  -2   7  15       25.97       32.44      4.77 o 
  -1   7  15        2.12        1.16      2.35 o 
   0   7  15      114.76      118.84      5.62 o 
   1   7  15        1.60        0.94      2.13 o 
   2   7  15       25.76       26.31      3.05 o 
   3   7  15       36.16       35.09      3.44 o 
   4   7  15       14.73       14.64      3.45 o 
   5   7  15       24.40       24.25      4.16 o 
   6   7  15        1.56        0.77      2.98 o 
  -6   8  15       19.65       33.90      9.81 o 
  -5   8  15        0.28        1.44      6.07 o 
  -4   8  15       29.67       28.16      5.70 o 
  -3   8  15       18.72       16.86      4.68 o 
  -2   8  15        2.77        3.35      2.68 o 
  -1   8  15       31.26       31.60      5.09 o 
   0   8  15        0.02        0.00      3.26 o 
   1   8  15       31.25       29.69      3.88 o 
   2   8  15        3.51        3.04      2.12 o 
   3   8  15       18.25       21.82      3.76 o 
   4   8  15       29.72       27.66      4.28 o 
   5   8  15        0.34        0.00      2.89 o 
   6   8  15       19.87       21.06      4.73 o 
  -5   9  15        0.44        0.00      6.13 o 
  -4   9  15        2.43        2.82      4.43 o 
  -3   9  15        4.13        0.36      3.95 o 
  -2   9  15        0.33        0.00      3.31 o 
  -1   9  15        0.05        0.00      5.27 o 
   0   9  15        2.14        0.67      3.53 o 
   1   9  15        0.10        4.93      3.82 o 
   2   9  15        0.28        0.26      2.31 o 
   3   9  15        4.69        2.38      2.70 o 
   4   9  15        2.42        3.69      3.00 o 
   5   9  15        0.53        0.00      2.88 o 
  -4  10  15       31.28       26.99      8.29 o 
  -3  10  15       13.61       27.61      9.41 o 
  -2  10  15       15.71       21.01      5.28 o 
  -1  10  15        5.07       10.84      4.51 o 
   0  10  15       32.91       45.94      6.25 o 
   1  10  15        5.04        4.66      5.60 o 
   2  10  15       16.34       14.72      6.19 o 
   3  10  15       13.70        9.84      3.96 o 
   4  10  15       32.14       32.21      4.98 o 
  -2  11  15        3.25        2.03      4.36 o 
  -1  11  15        3.77        4.80      5.99 o 
   0  11  15        0.03        0.17      5.53 o 
   1  11  15        3.77        5.77      6.04 o 
   2  11  15        3.47        1.13      3.72 o 
   0   0  16        5.20       17.19      4.15 o 
   1   0  16      197.29      188.92     12.78 o 
   2   0  16       23.88       29.89      8.60 o 
   3   0  16       37.61       28.60      4.92 o 
   4   0  16      201.57      194.76      8.68 o 
   5   0  16        1.51        2.81      3.23 o 
   6   0  16        1.21        0.00      3.80 o 
   7   0  16       42.31       41.26      6.24 o 
   8   0  16        0.74        1.44      7.27 o 
  -8   1  16        4.44        9.76      7.45 o 
  -7   1  16        6.28       15.42      6.71 o 
  -6   1  16       26.39       20.82      4.66 o 
  -5   1  16      221.10      218.37     14.50 o 
  -4   1  16       75.31       79.89      6.07 o 
  -3   1  16       28.13       28.41      4.02 o 
  -2   1  16      181.49      191.58      7.92 o 
  -1   1  16       97.56      103.60      5.67 o 
   0   1  16      121.63      127.25      8.23 o 
   1   1  16       95.08       98.59     11.23 o 
   2   1  16      186.40      187.76      7.53 o 
   3   1  16       29.26       27.86      4.85 o 
   4   1  16       77.28       71.11      6.14 o 
   5   1  16      223.08      222.36     11.96 o 
   6   1  16       26.28       24.59      4.65 o 
   7   1  16        6.47        0.00      5.26 o 
   8   1  16        4.45        0.00      6.25 o 
  -7   2  16       22.25       31.63      8.67 o 
  -6   2  16       45.37       47.87      6.26 o 
  -5   2  16       52.32       57.36      6.09 o 
  -4   2  16       24.28       32.31      4.72 o 
  -3   2  16      162.58      163.13     24.57 o 
  -2   2  16        3.52        2.19      2.50 o 
  -1   2  16       25.05       26.70      3.60 o 
   0   2  16       26.87       29.49      2.91 o 
   1   2  16       22.97       18.78      3.03 o 
   2   2  16        3.28        0.66      4.42 o 
   3   2  16      163.34      155.86      7.19 o 
   4   2  16       25.08       29.41      4.03 o 
   5   2  16       51.90       55.57      5.26 o 
   6   2  16       45.24       55.90      8.03 o 
   7   2  16       21.99       14.84      6.49 o 
  -7   3  16       16.37       21.89      7.63 o 
  -6   3  16       20.08       15.93      4.88 o 
  -5   3  16       27.62       28.92      5.13 o 
  -4   3  16       48.99       55.11      5.78 o 
  -3   3  16      253.92      249.25     10.05 o 
  -2   3  16       49.44       49.86      6.85 o 
  -1   3  16      349.12      346.64     10.99 o 
   0   3  16       12.63       11.39      2.38 o 
   1   3  16      351.84      337.40     11.18 o 
   2   3  16       47.51       52.99      2.97 o 
   3   3  16      257.44      251.67      9.06 o 
   4   3  16       49.55       48.99      4.70 o 
   5   3  16       28.76       29.59      6.03 o 
   6   3  16       20.48       21.99      6.02 o 
   7   3  16       16.87       28.03      6.99 o 
  -7   4  16        3.07        0.00      6.04 o 
  -6   4  16        5.10        9.09      8.38 o 
  -5   4  16        9.24        9.61      4.06 o 
  -4   4  16       59.32       64.89      6.84 o 
  -3   4  16       82.58       92.27      6.72 o 
  -2   4  16       78.77       79.58      5.87 o 
  -1   4  16       87.57       87.38      5.82 o 
   0   4  16        9.11        6.10      2.38 o 
   1   4  16       87.96       91.15      4.08 o 
   2   4  16       80.91       73.73      4.28 o 
   3   4  16       80.78       82.62      3.75 o 
   4   4  16       60.97       64.18      6.59 o 
   5   4  16        9.44       16.75      4.65 o 
   6   4  16        4.70        6.14      3.26 o 
   7   4  16        3.15        0.00      4.72 o 
  -7   5  16        3.38        0.00      6.46 o 
  -6   5  16       22.61       18.45      5.42 o 
  -5   5  16       34.46       20.85      5.11 o 
  -4   5  16       47.33       46.81      7.60 o 
  -3   5  16      100.77      116.01      7.54 o 
  -2   5  16       61.20       58.22      7.13 o 
  -1   5  16       43.40       49.48      4.83 o 
   0   5  16      328.38      347.75      9.42 o 
   1   5  16       42.97       48.27      3.26 o 
   2   5  16       61.63       62.35      3.25 o 
   3   5  16       99.65      105.54      4.87 o 
   4   5  16       46.50       50.07      3.91 o 
   5   5  16       35.01       30.94      3.81 o 
   6   5  16       22.27       16.75      9.62 o 
   7   5  16        3.68        0.66      4.28 o 
  -6   6  16        3.47        3.16      6.39 o 
  -5   6  16        6.76       10.47      6.07 o 
  -4   6  16       37.72       40.71      5.96 o 
  -3   6  16       53.12       48.19      5.73 o 
  -2   6  16       50.28       51.68      5.53 o 
  -1   6  16       15.63       13.68      2.93 o 
   0   6  16       15.43       15.22      2.94 o 
   1   6  16       15.72       13.81      4.00 o 
   2   6  16       50.02       46.11      3.73 o 
   3   6  16       53.40       43.31      3.59 o 
   4   6  16       36.33       35.64      3.63 o 
   5   6  16        6.53        0.74      2.74 o 
   6   6  16        3.54        0.00      3.56 o 
  -6   7  16        3.44        4.98      6.97 o 
  -5   7  16       17.93       19.46      5.46 o 
  -4   7  16        3.44        1.61      3.99 o 
  -3   7  16        2.81        1.24      3.78 o 
  -2   7  16       18.48       16.33      3.97 o 
  -1   7  16        0.27        0.50      2.44 o 
   0   7  16       13.79       11.02      3.80 o 
   1   7  16        0.31        0.99      3.00 o 
   2   7  16       18.89       16.98      3.38 o 
   3   7  16        2.99        3.04      2.13 o 
   4   7  16        3.54        1.79      2.67 o 
   5   7  16       17.30       12.30      4.93 o 
   6   7  16        3.32        4.38      3.31 o 
  -5   8  16       12.13        4.80      6.32 o 
  -4   8  16        0.91        5.00      4.63 o 
  -3   8  16        6.39        7.26      4.15 o 
  -2   8  16       17.47       22.39      4.80 o 
  -1   8  16       13.35       26.55      5.23 o 
   0   8  16        1.19        0.00      3.48 o 
   1   8  16       13.59       10.41      6.94 o 
   2   8  16       16.94       24.99      4.48 o 
   3   8  16        6.81        7.58      2.95 o 
   4   8  16        0.92        0.00      2.50 o 
   5   8  16       12.45        8.25      3.54 o 
  -4   9  16        1.09        2.70      4.35 o 
  -3   9  16        0.70        0.00      3.73 o 
  -2   9  16       48.79       63.86     10.32 o 
  -1   9  16        5.25        6.96      4.26 o 
   0   9  16       71.21       89.53     18.68 o 
   1   9  16        5.13        5.10      3.92 o 
   2   9  16       49.09       67.34     18.79 o 
   3   9  16        0.64        0.00      2.67 o 
   4   9  16        1.17        0.69      2.75 o 
  -3  10  16       20.93       28.51      9.85 o 
  -2  10  16        6.45        7.22      7.48 o 
  -1  10  16        7.15        8.22      4.63 o 
   0  10  16        0.05        4.53      4.33 o 
   1  10  16        6.95        6.73      6.41 o 
   2  10  16        6.32        8.29      6.02 o 
   3  10  16       21.07       25.76      4.45 o 
  -1  11  16        4.52        9.55      6.60 o 
   0  11  16       36.45       31.95      8.63 o 
   1  11  16        4.68        4.25      6.45 o 
   1   0  17      114.74      102.31      5.78 o 
   2   0  17       43.93       60.79      8.57 o 
   3   0  17       59.70       62.97      5.21 o 
   4   0  17        0.52        0.00      2.67 o 
   5   0  17       92.18       89.94      6.80 o 
   6   0  17        0.55        0.06      3.13 o 
   7   0  17        0.24        3.97      5.78 o 
  -7   1  17       49.87       41.70      6.54 o 
  -6   1  17        1.23        0.00      3.90 o 
  -5   1  17        7.75       10.74      4.07 o 
  -4   1  17        9.84        7.65      3.29 o 
  -3   1  17      181.10      183.38      8.36 o 
  -2   1  17       30.31       26.22      3.87 o 
  -1   1  17       11.38       13.34      3.04 o 
   0   1  17      159.35      173.06     12.25 o 
   1   1  17       11.69        7.36      5.04 o 
   2   1  17       30.07       31.84      3.83 o 
   3   1  17      179.82      163.39      7.60 o 
   4   1  17       10.36        4.94      6.21 o 
   5   1  17        8.09        9.34      3.73 o 
   6   1  17        1.36        0.44      3.82 o 
   7   1  17       50.84       59.93      8.95 o 
  -7   2  17        0.05        0.00      3.96 o 
  -6   2  17        5.32        3.52      3.90 o 
  -5   2  17       17.42       25.33      5.14 o 
  -4   2  17       54.58       51.28      5.50 o 
  -3   2  17       86.48       85.38      6.24 o 
  -2   2  17      272.72      262.67     13.49 o 
  -1   2  17      167.01      164.04      9.97 o 
   0   2  17        3.30        1.28      2.11 o 
   1   2  17      169.59      163.01      7.14 o 
   2   2  17      269.87      253.04      9.07 o 
   3   2  17       88.34       96.85      8.88 o 
   4   2  17       53.19       47.02      6.19 o 
   5   2  17       17.27       19.25      3.92 o 
   6   2  17        5.50        8.67      5.60 o 
   7   2  17        0.05        4.97      5.95 o 
  -7   3  17       11.33        5.34      7.23 o 
  -6   3  17       16.86       19.20      5.03 o 
  -5   3  17       69.95       79.70     11.86 o 
  -4   3  17       11.78        8.52      3.74 o 
  -3   3  17       16.00       13.77      5.74 o 
  -2   3  17       97.95      101.26      6.46 o 
  -1   3  17      260.20      246.74      9.33 o 
   0   3  17      133.75      119.54      5.58 o 
   1   3  17      260.04      255.65      7.71 o 
   2   3  17      100.38       98.67      3.94 o 
   3   3  17       16.76       17.48      4.22 o 
   4   3  17       11.43       13.71      3.50 o 
   5   3  17       70.86       70.90      8.24 o 
   6   3  17       16.77       26.31      6.41 o 
   7   3  17       11.47        9.21      5.79 o 
  -7   4  17        5.45        0.00      6.55 o 
  -6   4  17       14.56       12.58      4.76 o 
  -5   4  17        0.61        5.36      3.92 o 
  -4   4  17       24.94       18.54      4.44 o 
  -3   4  17        8.66       12.74      3.69 o 
  -2   4  17        9.35        7.61      3.23 o 
  -1   4  17       52.05       57.98      9.23 o 
   0   4  17       80.84       64.88      4.23 o 
   1   4  17       51.13       55.41      3.93 o 
   2   4  17       10.06       10.41      2.27 o 
   3   4  17        9.30       16.05      2.27 o 
   4   4  17       24.39       30.03      3.73 o 
   5   4  17        0.72        1.33      2.62 o 
   6   4  17       14.29       12.75      4.03 o 
   7   4  17        5.37        0.00     26.20 o 
  -6   5  17        1.25        0.00      4.31 o 
  -5   5  17        1.09        0.00      6.36 o 
  -4   5  17       86.53       84.79      9.40 o 
  -3   5  17       53.01       50.35      5.76 o 
  -2   5  17      233.05      221.19      9.61 o 
  -1   5  17       12.68        8.09      3.21 o 
   0   5  17      181.60      198.78      7.10 o 
   1   5  17       13.20       13.64      2.75 o 
   2   5  17      229.23      228.47      8.05 o 
   3   5  17       53.82       48.01      3.75 o 
   4   5  17       85.50       95.96      6.68 o 
   5   5  17        1.13        2.39      2.69 o 
   6   5  17        1.28        0.00      4.46 o 
  -6   6  17        5.65        4.53      4.95 o 
  -5   6  17       17.27       14.01      5.18 o 
  -4   6  17       17.01       12.91      4.59 o 
  -3   6  17       66.64       74.74      6.76 o 
  -2   6  17        8.97        9.21      3.64 o 
  -1   6  17        2.10        6.84      3.29 o 
   0   6  17        1.24        0.58      2.75 o 
   1   6  17        1.77        2.96      3.19 o 
   2   6  17        9.22       14.30      3.03 o 
   3   6  17       64.77       62.66      7.77 o 
   4   6  17       17.40       11.69      2.84 o 
   5   6  17       17.01       14.41      3.83 o 
   6   6  17        5.67        6.32      4.30 o 
  -5   7  17        6.29        5.35      6.30 o 
  -4   7  17       10.50        8.87      4.42 o 
  -3   7  17       15.71       28.06      5.25 o 
  -2   7  17       60.37       67.07      6.21 o 
  -1   7  17       12.33       13.99      4.29 o 
   0   7  17       38.93       47.85      5.83 o 
   1   7  17       11.62       16.85      6.86 o 
   2   7  17       59.33       65.42      5.12 o 
   3   7  17       15.17       15.59      2.89 o 
   4   7  17        9.96       11.07      3.26 o 
   5   7  17        6.14        3.33      3.22 o 
  -5   8  17        9.01        7.08      5.20 o 
  -4   8  17        5.97        0.00      4.01 o 
  -3   8  17       27.94       48.26      8.91 o 
  -2   8  17        3.60        7.87      4.04 o 
  -1   8  17       34.78       42.77      9.12 o 
   0   8  17        7.27       13.37      4.55 o 
   1   8  17       35.15       42.07      5.83 o 
   2   8  17        3.79        4.91      3.90 o 
   3   8  17       28.47       36.07      5.82 o 
   4   8  17        6.18        0.34      2.91 o 
   5   8  17        8.79        8.32      3.63 o 
  -4   9  17       11.54       12.44      5.36 o 
  -3   9  17        9.87       10.88      4.90 o 
  -2   9  17       27.27       20.01      7.97 o 
  -1   9  17        0.56        0.77      3.93 o 
   0   9  17       28.69       33.20      5.81 o 
   1   9  17        0.65        2.63      4.00 o 
   2   9  17       28.10       37.98      8.80 o 
   3   9  17        9.64        8.28      4.26 o 
   4   9  17       11.88       12.25      3.76 o 
  -2  10  17        8.92       26.88      9.10 o 
  -1  10  17        6.46        4.51      4.59 o 
   0  10  17       10.62        9.27      5.96 o 
   1  10  17        6.13        6.59      5.90 o 
   2  10  17        8.80       12.25      6.46 o 
   1   0  18       47.40       43.31      4.30 o 
   2   0  18       27.02       34.27      4.18 o 
   3   0  18      300.89      273.58     10.35 o 
   4   0  18       30.70       30.72      4.69 o 
   5   0  18        1.41        0.00      3.21 o 
   6   0  18        9.67        4.28      3.88 o 
   7   0  18       47.82       52.02      9.45 o 
  -7   1  18        1.17        3.00      4.38 o 
  -6   1  18        0.26        1.36      3.76 o 
  -5   1  18       52.51       46.21      5.68 o 
  -4   1  18        5.75        1.76      3.15 o 
  -3   1  18       39.59       43.71      4.96 o 
  -2   1  18       90.11       87.08      5.97 o 
  -1   1  18       38.65       37.79      4.20 o 
   0   1  18        4.62        5.45      2.43 o 
   1   1  18       36.59       44.99      4.30 o 
   2   1  18       90.20      100.10      6.08 o 
   3   1  18       38.10       31.73      4.27 o 
   4   1  18        5.82        4.29      3.16 o 
   5   1  18       53.63       50.28      5.64 o 
   6   1  18        0.26        0.00      5.02 o 
   7   1  18        1.22        0.00      5.52 o 
  -7   2  18       11.23       12.19      5.48 o 
  -6   2  18        1.59        3.09      4.17 o 
  -5   2  18       42.81       53.04      6.23 o 
  -4   2  18       90.39       93.55      7.10 o 
  -3   2  18       48.17       49.76      5.33 o 
  -2   2  18       46.48       46.09      4.80 o 
  -1   2  18       78.86       74.12      5.41 o 
   0   2  18      123.68      109.08      6.50 o 
   1   2  18       78.54       78.27      5.29 o 
   2   2  18       44.37       46.50      4.48 o 
   3   2  18       48.57       50.49      5.44 o 
   4   2  18       89.76       94.31      6.48 o 
   5   2  18       43.08       27.00      6.47 o 
   6   2  18        1.64        0.00      4.59 o 
   7   2  18       11.13        6.47      6.32 o 
  -7   3  18        2.73        1.59      6.52 o 
  -6   3  18        3.65        1.53      4.01 o 
  -5   3  18       16.29       18.36      4.73 o 
  -4   3  18        6.22       13.54      4.12 o 
  -3   3  18      149.65      157.98      8.43 o 
  -2   3  18       39.78       39.54      4.71 o 
  -1   3  18       31.82       28.80      4.89 o 
   0   3  18        1.19        3.13      3.77 o 
   1   3  18       33.69       25.65      3.19 o 
   2   3  18       40.44       41.92      3.71 o 
   3   3  18      151.26      152.88      5.64 o 
   4   3  18        6.02        6.41      4.46 o 
   5   3  18       16.46       12.02      5.31 o 
   6   3  18        3.46        2.18      5.10 o 
   7   3  18        2.80        8.99      6.43 o 
  -6   4  18        7.76        4.88      4.66 o 
  -5   4  18        1.01        1.98      4.02 o 
  -4   4  18       17.48       18.55      9.45 o 
  -3   4  18        9.81        8.66      5.12 o 
  -2   4  18       70.22       73.76     11.78 o 
  -1   4  18       44.13       44.58      6.78 o 
   0   4  18        0.19        0.00      2.53 o 
   1   4  18       44.58       32.98      3.55 o 
   2   4  18       71.83       71.34      4.03 o 
   3   4  18       10.09        5.51      2.30 o 
   4   4  18       18.01       16.99      3.38 o 
   5   4  18        1.06        4.22      4.50 o 
   6   4  18        7.73       10.99      5.42 o 
  -6   5  18        9.91        9.95      5.85 o 
  -5   5  18        5.08        9.51      4.45 o 
  -4   5  18       30.09       32.44      5.47 o 
  -3   5  18       32.48       29.62      4.97 o 
  -2   5  18        4.16        7.30      3.56 o 
  -1   5  18       58.39       60.41      5.48 o 
   0   5  18       69.83       75.74      9.19 o 
   1   5  18       58.34       56.94      4.25 o 
   2   5  18        4.13        3.37      2.56 o 
   3   5  18       33.03       32.63      4.04 o 
   4   5  18       29.94       28.79      3.48 o 
   5   5  18        5.22        6.92      3.08 o 
   6   5  18        9.66       16.20      5.61 o 
  -5   6  18        2.12        2.51      4.25 o 
  -4   6  18        3.49        5.31      4.21 o 
  -3   6  18        0.17        1.66      3.82 o 
  -2   6  18       12.66       12.29      4.00 o 
  -1   6  18        5.63        6.17      3.16 o 
   0   6  18       18.27       20.15      3.25 o 
   1   6  18        5.43        6.10      4.67 o 
   2   6  18       12.55       12.36      3.91 o 
   3   6  18        0.23        1.56      2.68 o 
   4   6  18        3.54        5.57      2.43 o 
   5   6  18        2.06        0.54      3.00 o 
  -5   7  18        3.04        2.10      4.61 o 
  -4   7  18        4.35        5.61      4.47 o 
  -3   7  18       23.23       23.00      5.15 o 
  -2   7  18       14.94       20.26      4.47 o 
  -1   7  18       17.27       16.07      8.44 o 
   0   7  18       18.45       19.35      4.55 o 
   1   7  18       17.34       25.90      5.23 o 
   2   7  18       14.98       13.42      4.61 o 
   3   7  18       23.39       25.99      6.41 o 
   4   7  18        4.52        1.47      3.81 o 
   5   7  18        3.06        6.12      3.28 o 
  -4   8  18        5.21        5.94      5.68 o 
  -3   8  18        0.95        0.00      3.92 o 
  -2   8  18        4.57        0.00      3.98 o 
  -1   8  18       10.25       17.62      7.05 o 
   0   8  18        0.11        3.43      3.82 o 
   1   8  18       10.50       18.01      7.13 o 
   2   8  18        4.76        4.09      3.95 o 
   3   8  18        1.04        1.70      4.10 o 
   4   8  18        5.31        2.66      2.99 o 
  -3   9  18        1.60        2.29      4.68 o 
  -2   9  18        1.39        0.64      7.05 o 
  -1   9  18        1.99        0.00      5.91 o 
   0   9  18       27.98       34.77      6.09 o 
   1   9  18        1.96        0.00      4.07 o 
   2   9  18        1.34        4.02      6.28 o 
   3   9  18        1.47        0.00      5.02 o 
  -1  10  18       11.71       14.28      8.53 o 
   0  10  18        6.47        0.00      4.33 o 
   1  10  18       11.72       12.93      7.07 o 
   1   0  19        7.27        6.18      2.83 o 
   2   0  19       55.86       51.13      9.27 o 
   3   0  19       20.74       17.63      5.46 o 
   4   0  19        0.14        0.00      2.78 o 
   5   0  19       49.85       50.79      5.86 o 
   6   0  19        2.16        0.95      3.93 o 
  -6   1  19        6.03        7.53      4.42 o 
  -5   1  19        3.46        2.98      3.71 o 
  -4   1  19       78.65       75.71      6.49 o 
  -3   1  19        2.73        0.00      2.81 o 
  -2   1  19        1.58        4.49      2.99 o 
  -1   1  19       16.97       20.11      7.01 o 
   0   1  19      115.00      112.19      6.34 o 
   1   1  19       16.94       13.07      3.13 o 
   2   1  19        1.67        0.00      3.63 o 
   3   1  19        2.50        0.00      2.70 o 
   4   1  19       78.10       73.49      6.10 o 
   5   1  19        3.20        4.53      3.57 o 
   6   1  19        6.19       21.85      7.13 o 
  -6   2  19        4.86        2.33      4.23 o 
  -5   2  19        9.61        7.64      4.16 o 
  -4   2  19        8.17        7.17      3.75 o 
  -3   2  19      125.63      122.58      7.63 o 
  -2   2  19       20.91       22.30      4.17 o 
  -1   2  19        8.48        5.66      3.13 o 
   0   2  19        3.78        8.21      4.23 o 
   1   2  19        8.90        7.30      2.85 o 
   2   2  19       21.15       24.31      7.28 o 
   3   2  19      125.81      119.98      7.05 o 
   4   2  19        8.04        8.95      3.56 o 
   5   2  19        9.50        4.22      4.84 o 
   6   2  19        4.75        3.61      5.00 o 
  -6   3  19        9.41        0.00      4.87 o 
  -5   3  19       14.76       13.85      4.57 o 
  -4   3  19        8.77        1.74      3.50 o 
  -3   3  19       21.82       21.85      4.45 o 
  -2   3  19        3.10        4.07      3.09 o 
  -1   3  19       41.70       32.51      4.45 o 
   0   3  19      111.46      102.95      6.34 o 
   1   3  19       41.74       33.55      4.24 o 
   2   3  19        2.81        1.71      2.71 o 
   3   3  19       21.71       24.45      4.00 o 
   4   3  19        9.15        7.85      2.92 o 
   5   3  19       14.92       21.34      6.17 o 
   6   3  19        9.33       15.52      6.07 o 
  -6   4  19        6.82        8.02      5.14 o 
  -5   4  19        0.52        0.00      3.79 o 
  -4   4  19        6.19        5.05      3.99 o 
  -3   4  19       13.04        6.61      3.72 o 
  -2   4  19        6.72        4.62      3.37 o 
  -1   4  19       74.23       78.93      6.11 o 
   0   4  19       34.51       26.48      4.12 o 
   1   4  19       73.45       82.31      4.95 o 
   2   4  19        6.52        0.88      2.24 o 
   3   4  19       12.51        9.01      3.53 o 
   4   4  19        6.41       10.49      3.15 o 
   5   4  19        0.49        0.23      2.82 o 
   6   4  19        6.96        7.40      3.42 o 
  -5   5  19        2.10        1.04      4.35 o 
  -4   5  19        5.95        7.17      4.14 o 
  -3   5  19        2.30        2.99      3.54 o 
  -2   5  19       72.81       80.42      6.83 o 
  -1   5  19       17.15       18.90      4.14 o 
   0   5  19       32.36       31.70      4.41 o 
   1   5  19       16.79       13.73      3.02 o 
   2   5  19       72.21       81.42      6.66 o 
   3   5  19        2.19        0.00      2.67 o 
   4   5  19        5.61        4.20      2.70 o 
   5   5  19        2.01        0.00      2.63 o 
  -5   6  19        3.14        0.00      4.33 o 
  -4   6  19        4.93        6.79      4.27 o 
  -3   6  19       11.92        7.07      6.10 o 
  -2   6  19        0.90        2.06      3.69 o 
  -1   6  19        2.21        5.49      3.56 o 
   0   6  19        0.62        3.93      3.10 o 
   1   6  19        2.60        0.00      3.06 o 
   2   6  19        0.84        0.73      4.83 o 
   3   6  19       11.76       20.02      3.71 o 
   4   6  19        4.82        3.59      2.58 o 
   5   6  19        3.06        4.17      3.84 o 
  -4   7  19       28.99       34.16      6.50 o 
  -3   7  19        1.58        4.69      4.09 o 
  -2   7  19       17.38       15.77      4.62 o 
  -1   7  19        9.53       19.10      6.15 o 
   0   7  19       33.86       28.57      7.57 o 
   1   7  19        9.41       12.37      4.33 o 
   2   7  19       17.67        7.42      6.19 o 
   3   7  19        1.57        4.33      4.16 o 
   4   7  19       29.12       31.90      6.06 o 
  -3   8  19        6.50        8.52      4.69 o 
  -2   8  19        4.64       11.31      4.49 o 
  -1   8  19        4.78        3.48      6.60 o 
   0   8  19       29.45       51.65      9.32 o 
   1   8  19        4.69        3.60      4.25 o 
   2   8  19        4.50        5.02      4.11 o 
   3   8  19        6.58        0.00      6.12 o 
  -2   9  19        7.78        0.00      6.93 o 
  -1   9  19       10.18        6.41      6.97 o 
   0   9  19       18.95       29.12      6.01 o 
   1   9  19       10.39       13.39      8.18 o 
   2   9  19        8.00       15.14      7.43 o 
   0   0  20       50.05       48.15      6.79 o 
   1   0  20       27.89       21.94      3.88 o 
   2   0  20        8.88        5.20      4.40 o 
   3   0  20        9.63        4.99      5.06 o 
   4   0  20        4.44        2.66      3.40 o 
   5   0  20       15.23       16.93      4.65 o 
   6   0  20       21.17       18.14      5.15 o 
  -6   1  20        8.68        7.21      4.70 o 
  -5   1  20        2.10        5.35      4.07 o 
  -4   1  20        8.46        8.02      3.80 o 
  -3   1  20        5.49        8.46      5.20 o 
  -2   1  20       29.87       26.44      6.50 o 
  -1   1  20        7.57        8.77      3.16 o 
   0   1  20       15.57       22.96      3.81 o 
   1   1  20        7.73        5.50      2.90 o 
   2   1  20       28.61       31.80      4.30 o 
   3   1  20        5.71        6.51      3.47 o 
   4   1  20        8.31       12.01      3.81 o 
   5   1  20        2.17        4.93      3.80 o 
   6   1  20        8.63        6.52      6.15 o 
  -6   2  20        3.62        0.57      7.17 o 
  -5   2  20        5.47        0.00      3.68 o 
  -4   2  20       14.16       13.47      4.27 o 
  -3   2  20       17.51       11.88      3.93 o 
  -2   2  20       12.72       11.21      3.58 o 
  -1   2  20       63.89       64.70      7.54 o 
   0   2  20        6.18        6.21      2.88 o 
   1   2  20       63.31       60.20      5.21 o 
   2   2  20       13.16        9.50      3.54 o 
   3   2  20       17.71       17.38      3.90 o 
   4   2  20       14.40       15.75      3.95 o 
   5   2  20        5.72        0.00      4.93 o 
   6   2  20        3.52        0.00      5.49 o 
  -6   3  20        5.72        4.99      4.83 o 
  -5   3  20        1.59        0.00      3.74 o 
  -4   3  20        9.55       15.76      8.25 o 
  -3   3  20       11.13        2.26      3.44 o 
  -2   3  20      108.14      120.08      7.55 o 
  -1   3  20       11.80        7.89      3.33 o 
   0   3  20       35.58       44.56      4.79 o 
   1   3  20       12.09        4.71      2.89 o 
   2   3  20      108.31      125.74      6.96 o 
   3   3  20       11.42        9.67      3.64 o 
   4   3  20        9.26       12.13      4.46 o 
   5   3  20        1.51        3.20      3.11 o 
   6   3  20        5.65       10.32      4.42 o 
  -5   4  20       13.16       13.14      4.90 o 
  -4   4  20        5.10        2.54      6.02 o 
  -3   4  20        5.76        3.50      3.73 o 
  -2   4  20        7.73       11.89      3.79 o 
  -1   4  20        9.85        6.63      3.39 o 
   0   4  20        0.50        1.41      2.77 o 
   1   4  20       10.31        5.85      3.85 o 
   2   4  20        7.57       11.73      3.37 o 
   3   4  20        5.68        0.60      4.66 o 
   4   4  20        5.01        0.00      3.51 o 
   5   4  20       13.09       10.22      3.60 o 
  -5   5  20        1.71        0.93      5.19 o 
  -4   5  20       15.57       18.87      5.18 o 
  -3   5  20       32.25       41.20      9.18 o 
  -2   5  20        7.89       15.33      7.39 o 
  -1   5  20        9.44        5.89      3.56 o 
   0   5  20        2.58        0.32      2.85 o 
   1   5  20        9.46        4.73      2.58 o 
   2   5  20        8.21       10.70      3.81 o 
   3   5  20       32.05       42.20      5.75 o 
   4   5  20       15.58       14.05      4.28 o 
   5   5  20        1.58        0.46      2.93 o 
  -4   6  20       12.47        4.49      4.51 o 
  -3   6  20        0.01        1.06      3.93 o 
  -2   6  20        3.72        3.08      4.45 o 
  -1   6  20        6.03        5.75      3.66 o 
   0   6  20        4.32        9.26      3.50 o 
   1   6  20        6.02        5.30      4.14 o 
   2   6  20        3.85        5.33      3.75 o 
   3   6  20        0.00        0.00      3.30 o 
   4   6  20       12.46       15.87      4.01 o 
  -4   7  20        4.83        0.00      4.30 o 
  -3   7  20        2.55        0.00      4.13 o 
  -2   7  20        1.25        0.41      3.91 o 
  -1   7  20        6.59        5.50      3.70 o 
   0   7  20        1.94        6.99      6.04 o 
   1   7  20        6.52        9.58      4.37 o 
   2   7  20        1.27        3.59      3.89 o 
   3   7  20        2.41        7.31      4.43 o 
   4   7  20        4.97        6.44      4.43 o 
  -2   8  20        4.47        2.84      9.13 o 
  -1   8  20        2.18        3.39      5.96 o 
   0   8  20        0.19        0.00      5.31 o 
   1   8  20        2.20        0.12      4.27 o 
   2   8  20        4.44        1.24      4.50 o 
   1   0  21        0.72        0.00      2.66 o 
   2   0  21        7.75        6.61      3.37 o 
   3   0  21       13.97        8.24      6.45 o 
   4   0  21        1.80        0.40      3.31 o 
   5   0  21        6.37        5.60      3.92 o 
  -5   1  21        9.16       11.21      6.51 o 
  -4   1  21        5.03        1.52      3.43 o 
  -3   1  21        0.58        0.00      3.03 o 
  -2   1  21        4.08        9.26      3.51 o 
  -1   1  21        0.37        0.00      2.60 o 
   0   1  21        0.47        0.33      2.63 o 
   1   1  21        0.40        0.00      2.55 o 
   2   1  21        4.22        7.88      3.19 o 
   3   1  21        0.56        0.00      2.83 o 
   4   1  21        5.28       11.51      4.07 o 
   5   1  21        9.11       10.65      4.23 o 
  -5   2  21        2.38        0.07      4.50 o 
  -4   2  21        0.37        0.00      3.67 o 
  -3   2  21        6.16        5.48      7.16 o 
  -2   2  21       35.42       41.06      5.83 o 
  -1   2  21       17.69       10.15      3.66 o 
   0   2  21        0.37        0.81      2.70 o 
   1   2  21       17.62       13.04      3.40 o 
   2   2  21       35.86       36.51      4.69 o 
   3   2  21        6.29        5.66      3.29 o 
   4   2  21        0.40        0.00      3.00 o 
   5   2  21        2.47        6.59      5.45 o 
  -5   3  21        1.41        0.00      4.10 o 
  -4   3  21       29.98       29.47      7.68 o 
  -3   3  21        2.38        1.28      3.41 o 
  -2   3  21        2.08        0.25      3.23 o 
  -1   3  21        2.76        4.17      3.13 o 
   0   3  21        1.73        1.09      2.79 o 
   1   3  21        2.59        5.19      2.94 o 
   2   3  21        2.16        2.58      3.00 o 
   3   3  21        2.27        4.09      3.21 o 
   4   3  21       30.28       33.14      5.95 o 
   5   3  21        1.38        0.00      3.82 o 
  -5   4  21        0.11        0.00      4.25 o 
  -4   4  21        7.38        8.12      4.50 o 
  -3   4  21       14.91       14.49      4.40 o 
  -2   4  21        9.88        6.17      4.98 o 
  -1   4  21        1.59        4.17      3.36 o 
   0   4  21        3.02        4.19      3.15 o 
   1   4  21        1.59        2.36      3.04 o 
   2   4  21        9.83        8.12      4.61 o 
   3   4  21       14.77       15.66      5.87 o 
   4   4  21        7.50       11.21      4.34 o 
   5   4  21        0.09        0.00      4.76 o 
  -4   5  21        4.92        5.12      4.37 o 
  -3   5  21        9.79        9.45      4.20 o 
  -2   5  21        6.11        0.00      5.34 o 
  -1   5  21       10.57       14.46      4.12 o 
   0   5  21        0.22        0.90      3.12 o 
   1   5  21       10.27       17.98      3.84 o 
   2   5  21        6.11        0.91      3.63 o 
   3   5  21        9.38       12.33      5.35 o 
   4   5  21        4.86        4.35      4.03 o 
  -4   6  21        1.65        0.43      4.82 o 
  -3   6  21        6.49        9.88      4.31 o 
  -2   6  21        4.46        7.02      4.13 o 
  -1   6  21        0.59        0.85      3.54 o 
   0   6  21        0.06        0.00      3.20 o 
   1   6  21        0.58        0.00      4.93 o 
   2   6  21        4.35        8.66      4.22 o 
   3   6  21        6.50        9.14      4.39 o 
   4   6  21        1.65        5.26      4.17 o 
  -3   7  21        3.14        8.95      4.94 o 
  -2   7  21        1.14        0.00      3.78 o 
  -1   7  21        2.36        4.32      3.86 o 
   0   7  21        0.96        1.70      5.06 o 
   1   7  21        2.23        0.00      4.54 o 
   2   7  21        1.15        5.38      4.31 o 
   3   7  21        3.19       10.49      5.14 o 
  -1   8  21        1.68       13.11      7.76 o 
   0   8  21       10.76        6.17      6.88 o 
   1   8  21        1.66        7.32      6.46 o 
   0   0  22        0.08        2.31      4.06 o 
   1   0  22       26.89       19.00      4.03 o 
   2   0  22        0.22        0.00      2.90 o 
   3   0  22       24.95       26.23     12.46 o 
   4   0  22        4.58        0.01      3.44 o 
   5   0  22       11.09        9.64      4.63 o 
  -5   1  22        1.50        4.22      7.38 o 
  -4   1  22       15.07       18.08      4.75 o 
  -3   1  22        5.65        5.46      3.76 o 
  -2   1  22        8.37        6.71      3.63 o 
  -1   1  22       16.08       16.30      4.01 o 
   0   1  22        8.95        8.25      3.31 o 
   1   1  22       16.39       20.40      4.15 o 
   2   1  22        8.25       11.42      3.69 o 
   3   1  22        5.82       10.25      3.78 o 
   4   1  22       15.05       15.97      4.37 o 
   5   1  22        1.50        4.10      4.29 o 
  -5   2  22        1.59        2.04      4.27 o 
  -4   2  22        9.68        7.60      4.21 o 
  -3   2  22        0.92        0.59      3.51 o 
  -2   2  22       10.84       16.11      4.13 o 
  -1   2  22       14.03       11.32      3.76 o 
   0   2  22        1.60        1.65      2.92 o 
   1   2  22       14.46       14.52      3.80 o 
   2   2  22       11.09       14.66      3.84 o 
   3   2  22        0.92        0.10      3.13 o 
   4   2  22        9.86        8.35      5.45 o 
   5   2  22        1.65        0.00      5.18 o 
  -4   3  22        0.91        6.28      4.25 o 
  -3   3  22       13.04       28.18      5.20 o 
  -2   3  22       16.80       16.93      4.30 o 
  -1   3  22        0.09        1.88      3.09 o 
   0   3  22       11.11       14.54      4.49 o 
   1   3  22        0.07        1.40      3.00 o 
   2   3  22       17.08        6.30      6.20 o 
   3   3  22       12.91       17.54      4.35 o 
   4   3  22        0.84        0.69      8.53 o 
  -4   4  22        5.24        5.44      5.11 o 
  -3   4  22        1.19        0.00      7.33 o 
  -2   4  22        4.64        4.27      3.80 o 
  -1   4  22       10.61        8.61      3.65 o 
   0   4  22        6.42        5.81      3.44 o 
   1   4  22       10.39       14.46      3.83 o 
   2   4  22        4.47        5.50      3.36 o 
   3   4  22        1.27        2.90      4.52 o 
   4   4  22        5.08        4.01      5.49 o 
  -3   5  22        5.53        9.05      4.50 o 
  -2   5  22        0.73        0.00      3.73 o 
  -1   5  22        5.63        5.71      3.98 o 
   0   5  22        9.40        9.21      3.93 o 
   1   5  22        5.56       13.86      4.10 o 
   2   5  22        0.70        0.50      4.75 o 
   3   5  22        5.73       11.84      6.17 o 
  -2   6  22        1.47        0.00      3.77 o 
  -1   6  22       11.93       10.93      5.49 o 
   0   6  22        3.15        0.52      6.48 o 
   1   6  22       11.95       20.44      7.26 o 
   2   6  22        1.38        5.19      6.00 o 
  -1   7  22        3.88        0.00      5.72 o 
   0   7  22        4.76        6.07      6.33 o 
   1   7  22        3.94        7.18      6.00 o 
   1   0  23        3.63        1.78      3.56 o 
   2   0  23        0.13        0.00      2.99 o 
   3   0  23        1.94        0.20      3.46 o 
   4   0  23        1.38        3.58      3.94 o 
  -4   1  23        0.04        0.00      3.91 o 
  -3   1  23        8.72        7.49      3.79 o 
  -2   1  23        2.60        5.38      3.35 o 
  -1   1  23        1.22        1.45      3.35 o 
   0   1  23        9.73       10.95      3.63 o 
   1   1  23        1.24        2.56      3.18 o 
   2   1  23        2.64        3.50      3.52 o 
   3   1  23        8.86        7.18      3.99 o 
   4   1  23        0.05        1.92      3.54 o 
  -4   2  23        0.49        1.93      3.82 o 
  -3   2  23        2.15        4.80      3.91 o 
  -2   2  23        1.52        3.78      3.49 o 
  -1   2  23        3.13        4.15      3.31 o 
   0   2  23        5.29        6.31      3.39 o 
   1   2  23        3.09        4.61      3.57 o 
   2   2  23        1.56        1.52      3.43 o 
   3   2  23        2.19        4.65      3.46 o 
   4   2  23        0.48        5.70      4.05 o 
  -3   3  23        0.70        3.09      3.78 o 
  -2   3  23       13.55        6.33      4.23 o 
  -1   3  23        9.83        9.16      3.71 o 
   0   3  23        1.00        2.72      3.37 o 
   1   3  23        9.67        8.08      4.38 o 
   2   3  23       13.30       12.24      4.61 o 
   3   3  23        0.71        0.00      3.45 o 
  -3   4  23        2.38        4.05      4.25 o 
  -2   4  23        1.49        5.62      3.97 o 
  -1   4  23       19.78       21.02      4.86 o 
   0   4  23        1.53        3.66      3.61 o 
   1   4  23       19.92       27.07      4.88 o 
   2   4  23        1.58        1.18      3.39 o 
   3   4  23        2.47        8.00      5.56 o 
  -2   5  23        0.52        0.00      3.91 o 
  -1   5  23       26.93       30.64      5.33 o 
   0   5  23        8.65        9.70      4.12 o 
   1   5  23       27.15       24.05      7.14 o 
   2   5  23        0.49        1.38      5.12 o 
  -1   6  23        3.65        3.14      3.83 o 
   0   6  23        1.82        6.82      6.45 o 
   1   6  23        3.53        6.16      6.52 o 
   0   0  24        1.26        4.31      4.65 o 
   1   0  24        0.09        0.00      2.94 o 
   2   0  24        2.09        9.41      3.81 o 
   3   0  24        2.69        0.00      3.53 o 
  -3   1  24        3.11        3.70      3.98 o 
  -2   1  24        0.06        7.17      3.78 o 
  -1   1  24        0.74        3.52      3.34 o 
   0   1  24        2.30        2.91      3.28 o 
   1   1  24        0.71        3.73      3.42 o 
   2   1  24        0.06        0.00      3.30 o 
   3   1  24        3.13        3.17      3.75 o 
  -3   2  24        2.85        3.89      4.06 o 
  -2   2  24        2.05        1.42      3.52 o 
  -1   2  24        0.21        1.39      3.44 o 
   0   2  24        1.98        1.90      3.42 o 
   1   2  24        0.21        1.71      3.27 o 
   2   2  24        2.17        4.94      3.70 o 
   3   2  24        2.85        6.39      4.00 o 
  -2   3  24        1.85        7.02      4.16 o 
  -1   3  24        0.90        3.37      3.56 o 
   0   3  24       21.67       29.18      4.89 o 
   1   3  24        0.84        0.00      3.37 o 
   2   3  24        1.88        4.99      3.76 o 
  -1   4  24       12.02        6.75      4.17 o 
   0   4  24        0.01        0.00      3.44 o 
   1   4  24       12.04       14.14      4.55 o 
   1   0  25        0.60        0.26      3.57 o 
  -1   1  25        0.33        3.54      4.89 o 
   0   1  25        0.06        4.42      4.54 o 
   1   1  25        0.34        2.50      3.44 o 
  -1   2  25        5.37       11.93      4.48 o 
   0   2  25        7.19        7.26      3.73 o 
   1   2  25        5.42        5.97      3.89 o 
                                                 
